# Supplementary material for: Structural basis of human NOX5 activation
Source: Nat Commun. 2024 May 11;15:3994. doi: 10.1038/s41467-024-48467-y (PMC11088703; doi:10.1038/s41467-024-48467-y)
Supplement: Supplementary file 6 — Source Data [file 41467_2024_48467_MOESM6_ESM.xlsx]

## Sheet: Figure 1a
Figure 1a				Notes: SEC curve is plotted with lines of "ml" and "mAU" values. SDS-PAGE figure is from the left two lanes of this raw gel
Chrom.1		parameter1	parameter2
Run Log															lane1	lane2
ml	Logbook	ml	mAU
-0.740947	Method Settings	-0.740947	-0.175514
-0.740847	Equilibration	-0.740282	0.209921
-0.008629	Sample Application	-0.739616	0.213208
1.49529	SEC ELution	-0.73895	0.215544
		-0.738284	0.216359
		-0.737618	0.217837
		-0.736952	0.219029
		-0.736287	0.22069
		-0.735621	0.221562
		-0.734955	0.222278
		-0.734289	0.223357
		-0.733623	0.347212
		-0.732957	1.17504
		-0.732292	1.62859
		-0.731626	1.62847
		-0.73096	1.62752
		-0.730294	1.62647
		-0.729628	1.62715
		-0.728962	1.62719
		-0.728296	1.62651
		-0.727631	1.62568
		-0.726965	1.62539
		-0.726299	1.6252
		-0.725633	1.62501
		-0.724967	1.62446
		-0.724301	1.62357
		-0.723636	1.62299
		-0.72297	1.6221
		-0.722304	1.62166
		-0.721638	1.6209
		-0.720972	1.61997
		-0.720306	1.61925
		-0.719641	1.61889
		-0.718975	1.61772
		-0.718309	0.933895
		-0.717643	-0.000519
		-0.716977	-0.001587
		-0.716311	-0.001933
		-0.715646	-0.001616
		-0.71498	-0.000715
		-0.714314	0.001667
		-0.713648	0.00482
		-0.712982	0.007912
		-0.712316	0.011162
		-0.71165	0.015224
		-0.710985	0.020187
		-0.710319	0.025578
		-0.709653	0.031793
		-0.708987	0.038951
		-0.708321	0.047268
		-0.707655	0.056303
		-0.70699	0.064547
		-0.706324	0.071341
		-0.705658	0.076751
		-0.704992	0.080503
		-0.704326	0.082869
		-0.70366	0.084131
		-0.702995	0.085
		-0.702329	0.084476
		-0.701663	0.082767
		-0.700997	0.080228
		-0.700331	0.076153
		-0.699665	0.071933
		-0.699	0.067693
		-0.698334	0.063194
		-0.697668	0.0586
		-0.697002	0.053458
		-0.696336	0.047769
		-0.69567	0.042829
		-0.695005	0.038629
		-0.694339	0.035044
		-0.693673	0.031402
		-0.693007	0.027535
		-0.692341	0.023905
		-0.691675	0.020469
		-0.691009	0.016248
		-0.690344	0.011716
		-0.689678	0.007078
		-0.689012	0.001878
		-0.688346	-0.002607
		-0.68768	-0.007415
		-0.687014	-0.012892
		-0.686349	-0.018225
		-0.685683	-0.022398
		-0.685017	-0.025852
		-0.684351	-0.030816
		-0.683685	-0.035765
		-0.683019	-0.040533
		-0.682354	-0.04652
		-0.681688	-0.051794
		-0.681022	-0.056971
		-0.680356	-0.062676
		-0.67969	-0.067299
		-0.679024	-0.071832
		-0.678359	-0.077117
		-0.677693	-0.083813
		-0.677027	-0.090908
		-0.676361	-0.098666
		-0.675695	-0.1076
		-0.675029	-0.115891
		-0.674363	-0.124842
		-0.673698	-0.132765
		-0.673032	-0.139188
		-0.672366	-0.14454
		-0.6717	-0.149556
		-0.671034	-0.153216
		-0.670368	-0.155414
		-0.669703	-0.15665
		-0.669037	-0.156632
		-0.668371	-0.155064
		-0.667705	-0.153606
		-0.667039	-0.151149
		-0.666373	-0.148256
		-0.665708	-0.145515
		-0.665042	-0.142759
		-0.664376	-0.139559
		-0.66371	-0.136111
		-0.663044	-0.133559
		-0.662378	-0.130759
		-0.661713	-0.128658
		-0.661047	-0.126595
		-0.660381	-0.124823
		-0.659715	-0.123559
		-0.659049	-0.122627
		-0.658383	-0.122526
		-0.657718	-0.121718
		-0.657052	-0.120324
		-0.656386	-0.11897
		-0.65572	-0.117863
		-0.655054	-0.116018
		-0.654388	-0.113878
		-0.653722	-0.111371
		-0.653057	-0.109586
		-0.652391	-0.108119
		-0.651725	-0.107981
		-0.651059	-0.10617
		-0.650393	-0.105033
		-0.649727	-0.103939
		-0.649062	-0.103117
		-0.648396	-0.103153
		-0.64773	-0.104613
		-0.647064	-0.106422
		-0.646398	-0.110284
		-0.645732	-0.114114
		-0.645067	-0.117002
		-0.644401	-0.121058
		-0.643735	-0.124892
		-0.643069	-0.128828
		-0.642403	-0.132216
		-0.641737	-0.137778
		-0.641072	-0.14298
		-0.640406	-0.147998
		-0.63974	-0.153589
		-0.639074	-0.159023
		-0.638408	-0.164183
		-0.637742	-0.169598
		-0.637076	-0.17545
		-0.636411	-0.180837
		-0.635745	-0.187073
		-0.635079	-0.192601
		-0.634413	-0.19806
		-0.633747	-0.203635
		-0.633081	-0.210119
		-0.632416	-0.215342
		-0.63175	-0.220441
		-0.631084	-0.224811
		-0.630418	-0.228134
		-0.629752	-0.231316
		-0.629086	-0.233761
		-0.628421	-0.235412
		-0.627755	-0.235834
		-0.627089	-0.235423
		-0.626423	-0.232697
		-0.625757	-0.22678
		-0.625091	-0.218331
		-0.624426	-0.207558
		-0.62376	-0.195088
		-0.623094	-0.179782
		-0.622428	-0.159721
		-0.621762	-0.137348
		-0.621096	-0.112653
		-0.620431	-0.084567
		-0.619765	-0.053737
		-0.619099	-0.019808
		-0.618433	0.017451
		-0.617767	0.056641
		-0.617101	0.099735
		-0.616435	0.144478
		-0.61577	0.192703
		-0.615104	0.242871
		-0.614438	0.295321
		-0.613772	0.350253
		-0.613106	0.408132
		-0.61244	0.469422
		-0.611775	0.531389
		-0.611109	0.597347
		-0.610443	0.665715
		-0.609777	0.73619
		-0.609111	0.808691
		-0.608445	0.883702
		-0.60778	0.961621
		-0.607114	1.04147
		-0.606448	1.12386
		-0.605782	1.20791
		-0.605116	1.29526
		-0.60445	1.38608
		-0.603785	1.47827
		-0.603119	1.57202
		-0.602453	1.66953
		-0.601787	1.76776
		-0.601121	1.86811
		-0.600455	1.97124
		-0.59979	2.07667
		-0.599124	2.18398
		-0.598458	2.29334
		-0.597792	2.40344
		-0.597126	2.51462
		-0.59646	2.62809
		-0.595794	2.74354
		-0.595129	2.85939
		-0.594463	2.9743
		-0.593797	3.08933
		-0.593131	3.2048
		-0.592465	3.31879
		-0.591799	3.43195
		-0.591134	3.54557
		-0.590468	3.65667
		-0.589802	3.76567
		-0.589136	3.87235
		-0.58847	3.977
		-0.587804	4.08055
		-0.587139	4.18144
		-0.586473	4.27989
		-0.585807	4.37346
		-0.585141	4.46002
		-0.584475	4.54
		-0.583809	4.62181
		-0.583144	4.70775
		-0.582478	4.79172
		-0.581812	4.87375
		-0.581146	4.95442
		-0.58048	5.03174
		-0.579814	5.10633
		-0.579148	5.17825
		-0.578483	5.24807
		-0.577817	5.31443
		-0.577151	5.37862
		-0.576485	5.43982
		-0.575819	5.49778
		-0.575153	5.5532
		-0.574488	5.60652
		-0.573822	5.65485
		-0.573156	5.70076
		-0.57249	5.7435
		-0.571824	5.78294
		-0.571158	5.81902
		-0.570493	5.85357
		-0.569827	5.8849
		-0.569161	5.91197
		-0.568495	5.93691
		-0.567829	5.9587
		-0.567163	5.9786
		-0.566498	5.99372
		-0.565832	6.00622
		-0.565166	6.01467
		-0.5645	6.02132
		-0.563834	6.0245
		-0.563168	6.02481
		-0.562503	6.02207
		-0.561837	6.01699
		-0.561171	6.01053
		-0.560505	6.00064
		-0.559839	5.98768
		-0.559173	5.97257
		-0.558507	5.9548
		-0.557842	5.93387
		-0.557176	5.9122
		-0.55651	5.88814
		-0.555844	5.86264
		-0.555178	5.83375
		-0.554512	5.80246
		-0.553847	5.76931
		-0.553181	5.73526
		-0.552515	5.69956
		-0.551849	5.66147
		-0.551183	5.62369
		-0.550517	5.58427
		-0.549852	5.5428
		-0.549186	5.50054
		-0.54852	5.45742
		-0.547854	5.41307
		-0.547188	5.367
		-0.546522	5.32154
		-0.545857	5.27378
		-0.545191	5.22523
		-0.544525	5.17649
		-0.543859	5.12759
		-0.543193	5.07788
		-0.542527	5.02783
		-0.541861	4.97715
		-0.541196	4.9257
		-0.54053	4.87435
		-0.539864	4.82304
		-0.539198	4.77283
		-0.538532	4.72247
		-0.537866	4.67217
		-0.537201	4.62076
		-0.536535	4.56968
		-0.535869	4.51886
		-0.535203	4.46735
		-0.534537	4.41554
		-0.533871	4.36355
		-0.533206	4.31331
		-0.53254	4.26383
		-0.531874	4.21723
		-0.531208	4.17264
		-0.530542	4.12824
		-0.529876	4.07942
		-0.529211	4.02962
		-0.528545	3.97981
		-0.527879	3.93076
		-0.527213	3.88178
		-0.526547	3.83333
		-0.525881	3.7854
		-0.525216	3.73785
		-0.52455	3.69091
		-0.523884	3.6438
		-0.523218	3.59675
		-0.522552	3.55049
		-0.521886	3.50447
		-0.52122	3.45894
		-0.520555	3.41464
		-0.519889	3.37051
		-0.519223	3.32568
		-0.518557	3.28269
		-0.517891	3.23985
		-0.517225	3.19646
		-0.51656	3.15432
		-0.515894	3.11282
		-0.515228	3.07108
		-0.514562	3.03066
		-0.513896	2.98974
		-0.51323	2.94981
		-0.512565	2.9111
		-0.511899	2.87167
		-0.511233	2.83299
		-0.510567	2.79477
		-0.509901	2.75707
		-0.509235	2.72005
		-0.50857	2.68214
		-0.507904	2.64489
		-0.507238	2.6093
		-0.506572	2.57393
		-0.505906	2.53821
		-0.50524	2.50278
		-0.504574	2.46751
		-0.503909	2.43301
		-0.503243	2.39838
		-0.502577	2.36408
		-0.501911	2.3316
		-0.501245	2.30046
		-0.500579	2.26973
		-0.499914	2.23721
		-0.499248	2.20536
		-0.498582	2.17529
		-0.497916	2.14542
		-0.49725	2.11482
		-0.496584	2.08537
		-0.495919	2.05741
		-0.495253	2.02707
		-0.494587	1.99847
		-0.493921	1.97068
		-0.493255	1.94273
		-0.492589	1.91492
		-0.491924	1.88708
		-0.491258	1.8598
		-0.490592	1.83359
		-0.489926	1.80792
		-0.48926	1.7813
		-0.488594	1.75681
		-0.487929	1.73188
		-0.487263	1.7072
		-0.486597	1.68229
		-0.485931	1.65791
		-0.485265	1.63335
		-0.484599	1.60872
		-0.483933	1.5857
		-0.483268	1.56296
		-0.482602	1.54018
		-0.481936	1.51763
		-0.48127	1.4955
		-0.480604	1.47426
		-0.479938	1.45279
		-0.479273	1.4305
		-0.478607	1.41016
		-0.477941	1.39159
		-0.477275	1.37227
		-0.476609	1.35294
		-0.475943	1.33251
		-0.475278	1.31276
		-0.474612	1.29356
		-0.473946	1.27394
		-0.47328	1.25448
		-0.472614	1.23563
		-0.471948	1.21734
		-0.471283	1.19853
		-0.470617	1.1804
		-0.469951	1.16189
		-0.469285	1.14409
		-0.468619	1.12565
		-0.467953	1.10719
		-0.467288	1.08874
		-0.466622	1.07127
		-0.465956	1.05364
		-0.46529	1.03659
		-0.464624	1.02013
		-0.463958	1.00316
		-0.463292	0.986416
		-0.462627	0.969386
		-0.461961	0.953549
		-0.461295	0.93799
		-0.460629	0.92145
		-0.459963	0.905407
		-0.459297	0.890363
		-0.458632	0.875128
		-0.457966	0.860259
		-0.4573	0.843919
		-0.456634	0.828128
		-0.455968	0.81343
		-0.455302	0.798603
		-0.454637	0.784068
		-0.453971	0.769351
		-0.453305	0.754483
		-0.452639	0.740409
		-0.451973	0.727223
		-0.451307	0.713205
		-0.450642	0.700147
		-0.449976	0.686346
		-0.44931	0.672552
		-0.448644	0.658992
		-0.447978	0.644763
		-0.447312	0.631689
		-0.446646	0.619515
		-0.445981	0.607373
		-0.445315	0.595719
		-0.444649	0.584539
		-0.443983	0.573225
		-0.443317	0.560551
		-0.442651	0.548802
		-0.441986	0.537493
		-0.44132	0.525479
		-0.440654	0.514032
		-0.439988	0.503124
		-0.439322	0.49177
		-0.438656	0.48029
		-0.437991	0.469047
		-0.437325	0.458033
		-0.436659	0.447042
		-0.435993	0.435415
		-0.435327	0.42381
		-0.434661	0.413855
		-0.433996	0.403439
		-0.43333	0.393302
		-0.432664	0.383379
		-0.431998	0.373273
		-0.431332	0.362406
		-0.430666	0.351989
		-0.430001	0.343
		-0.429335	0.333275
		-0.428669	0.324564
		-0.428003	0.315106
		-0.427337	0.307135
		-0.426671	0.297881
		-0.426005	0.288236
		-0.42534	0.280715
		-0.424674	0.273505
		-0.424008	0.266956
		-0.423342	0.259667
		-0.422676	0.251538
		-0.42201	0.243035
		-0.421345	0.234672
		-0.420679	0.226311
		-0.420013	0.218178
		-0.419347	0.210224
		-0.418681	0.202052
		-0.418015	0.194188
		-0.41735	0.185776
		-0.416684	0.177128
		-0.416018	0.169141
		-0.415352	0.161049
		-0.414686	0.153648
		-0.41402	0.146685
		-0.413355	0.139488
		-0.412689	0.132407
		-0.412023	0.124978
		-0.411357	0.117489
		-0.410691	0.1097
		-0.410025	0.101282
		-0.409359	0.093858
		-0.408694	0.087276
		-0.408028	0.080746
		-0.407362	0.074066
		-0.406696	0.067155
		-0.40603	0.060407
		-0.405364	0.054058
		-0.404699	0.04815
		-0.404033	0.041759
		-0.403367	0.035563
		-0.402701	0.029365
		-0.402035	0.02403
		-0.401369	0.017499
		-0.400704	0.011532
		-0.400038	0.005634
		-0.399372	2.7e-05
		-0.398706	-0.005685
		-0.39804	-0.011651
		-0.397374	-0.017486
		-0.396709	-0.023092
		-0.396043	-0.028504
		-0.395377	-0.034507
		-0.394711	-0.04042
		-0.394045	-0.046769
		-0.393379	-0.052544
		-0.392714	-0.056994
		-0.392048	-0.063396
		-0.391382	-0.069273
		-0.390716	-0.074698
		-0.39005	-0.079982
		-0.389384	-0.085116
		-0.388718	-0.090469
		-0.388053	-0.095768
		-0.387387	-0.101377
		-0.386721	-0.106324
		-0.386055	-0.111082
		-0.385389	-0.116706
		-0.384723	-0.121303
		-0.384058	-0.125404
		-0.383392	-0.130307
		-0.382726	-0.134916
		-0.38206	-0.139636
		-0.381394	-0.144395
		-0.380728	-0.149421
		-0.380063	-0.155317
		-0.379397	-0.160448
		-0.378731	-0.165036
		-0.378065	-0.17024
		-0.377399	-0.175217
		-0.376733	-0.17939
		-0.376068	-0.18337
		-0.375402	-0.188094
		-0.374736	-0.192258
		-0.37407	-0.196967
		-0.373404	-0.201625
		-0.372738	-0.206914
		-0.372072	-0.212311
		-0.371407	-0.21723
		-0.370741	-0.222048
		-0.370075	-0.226675
		-0.369409	-0.231209
		-0.368743	-0.236078
		-0.368077	-0.240916
		-0.367412	-0.246161
		-0.366746	-0.251787
		-0.36608	-0.257459
		-0.365414	-0.263262
		-0.364748	-0.268426
		-0.364082	-0.272939
		-0.363417	-0.277855
		-0.362751	-0.283104
		-0.362085	-0.288204
		-0.361419	-0.29324
		-0.360753	-0.297945
		-0.360087	-0.302234
		-0.359422	-0.307053
		-0.358756	-0.311715
		-0.35809	-0.316502
		-0.357424	-0.321922
		-0.356758	-0.327227
		-0.356092	-0.332665
		-0.355427	-0.337638
		-0.354761	-0.342518
		-0.354095	-0.346931
		-0.353429	-0.350871
		-0.352763	-0.355932
		-0.352097	-0.360755
		-0.351431	-0.365715
		-0.350766	-0.370783
		-0.3501	-0.375209
		-0.349434	-0.379418
		-0.348768	-0.383135
		-0.348102	-0.387833
		-0.347436	-0.393143
		-0.346771	-0.397814
		-0.346105	-0.40204
		-0.345439	-0.40706
		-0.344773	-0.411506
		-0.344107	-0.415089
		-0.343441	-0.41871
		-0.342776	-0.423475
		-0.34211	-0.429208
		-0.341444	-0.434342
		-0.340778	-0.439104
		-0.340112	-0.443587
		-0.339446	-0.448419
		-0.338781	-0.452729
		-0.338115	-0.45642
		-0.337449	-0.459652
		-0.336783	-0.462978
		-0.336117	-0.466562
		-0.335451	-0.470001
		-0.334785	-0.474039
		-0.33412	-0.477632
		-0.333454	-0.480326
		-0.332788	-0.4829
		-0.332122	-0.48624
		-0.331456	-0.489642
		-0.33079	-0.493256
		-0.330125	-0.497059
		-0.329459	-0.500506
		-0.328793	-0.503745
		-0.328127	-0.507782
		-0.327461	-0.511747
		-0.326795	-0.516832
		-0.32613	-0.521349
		-0.325464	-0.525055
		-0.324798	-0.5296
		-0.324132	-0.533338
		-0.323466	-0.536716
		-0.3228	-0.540111
		-0.322135	-0.543904
		-0.321469	-0.547695
		-0.320803	-0.551734
		-0.320137	-0.556255
		-0.319471	-0.559623
		-0.318805	-0.563196
		-0.31814	-0.566474
		-0.317474	-0.570191
		-0.316808	-0.574009
		-0.316142	-0.577864
		-0.315476	-0.582385
		-0.31481	-0.586299
		-0.314144	-0.589061
		-0.313479	-0.592019
		-0.312813	-0.595678
		-0.312147	-0.599519
		-0.311481	-0.603127
		-0.310815	-0.606925
		-0.310149	-0.610442
		-0.309484	-0.613899
		-0.308818	-0.616857
		-0.308152	-0.619831
		-0.307486	-0.623182
		-0.30682	-0.626443
		-0.306154	-0.628791
		-0.305489	-0.631537
		-0.304823	-0.634894
		-0.304157	-0.638074
		-0.303491	-0.641975
		-0.302825	-0.645619
		-0.302159	-0.648927
		-0.301494	-0.652275
		-0.300828	-0.656065
		-0.300162	-0.660319
		-0.299496	-0.664477
		-0.29883	-0.66801
		-0.298164	-0.671487
		-0.297498	-0.675267
		-0.296833	-0.67911
		-0.296167	-0.682484
		-0.295501	-0.685267
		-0.294835	-0.688018
		-0.294169	-0.691167
		-0.293503	-0.694299
		-0.292838	-0.697403
		-0.292172	-0.701234
		-0.291506	-0.7044
		-0.29084	-0.70712
		-0.290174	-0.709979
		-0.289508	-0.712925
		-0.288843	-0.715163
		-0.288177	-0.71756
		-0.287511	-0.720885
		-0.286845	-0.723944
		-0.286179	-0.726868
		-0.285513	-0.729558
		-0.284848	-0.732244
		-0.284182	-0.735137
		-0.283516	-0.737739
		-0.28285	-0.74053
		-0.282184	-0.742731
		-0.281518	-0.745526
		-0.280853	-0.749192
		-0.280187	-0.752848
		-0.279521	-0.755556
		-0.278855	-0.757707
		-0.278189	-0.760217
		-0.277523	-0.763256
		-0.276857	-0.765876
		-0.276192	-0.768353
		-0.275526	-0.770905
		-0.27486	-0.773457
		-0.274194	-0.775918
		-0.273528	-0.778552
		-0.272862	-0.781943
		-0.272197	-0.78441
		-0.271531	-0.787405
		-0.270865	-0.790754
		-0.270199	-0.793047
		-0.269533	-0.794954
		-0.268867	-0.797945
		-0.268202	-0.800328
		-0.267536	-0.802466
		-0.26687	-0.804664
		-0.266204	-0.806033
		-0.265538	-0.807988
		-0.264872	-0.809976
		-0.264207	-0.811775
		-0.263541	-0.813593
		-0.262875	-0.815924
		-0.262209	-0.819116
		-0.261543	-0.821465
		-0.260877	-0.823095
		-0.260211	-0.824738
		-0.259546	-0.82651
		-0.25888	-0.829378
		-0.258214	-0.831485
		-0.257548	-0.833615
		-0.256882	-0.836078
		-0.256216	-0.838349
		-0.255551	-0.840727
		-0.254885	-0.843864
		-0.254219	-0.845498
		-0.253553	-0.847037
		-0.252887	-0.849113
		-0.252221	-0.851196
		-0.251556	-0.852955
		-0.25089	-0.854959
		-0.250224	-0.857367
		-0.249558	-0.859231
		-0.248892	-0.860477
		-0.248226	-0.862488
		-0.247561	-0.863964
		-0.246895	-0.865918
		-0.246229	-0.868301
		-0.245563	-0.871197
		-0.244897	-0.873441
		-0.244231	-0.874999
		-0.243566	-0.877684
		-0.2429	-0.880398
		-0.242234	-0.882836
		-0.241568	-0.885565
		-0.240902	-0.887929
		-0.240236	-0.890028
		-0.23957	-0.891831
		-0.238905	-0.893424
		-0.238239	-0.894779
		-0.237573	-0.896071
		-0.236907	-0.89794
		-0.236241	-0.900816
		-0.235575	-0.90327
		-0.23491	-0.905305
		-0.234244	-0.907562
		-0.233578	-0.909867
		-0.232912	-0.912741
		-0.232246	-0.915398
		-0.23158	-0.917533
		-0.230915	-0.919486
		-0.230249	-0.921272
		-0.229583	-0.923025
		-0.228917	-0.925123
		-0.228251	-0.927665
		-0.227585	-0.929468
		-0.22692	-0.930626
		-0.226254	-0.931477
		-0.225588	-0.931754
		-0.224922	-0.933077
		-0.224256	-0.935286
		-0.22359	-0.937234
		-0.222924	-0.939242
		-0.222259	-0.940565
		-0.221593	-0.94198
		-0.220927	-0.944353
		-0.220261	-0.947075
		-0.219595	-0.949725
		-0.218929	-0.951918
		-0.218264	-0.953992
		-0.217598	-0.955688
		-0.216932	-0.956905
		-0.216266	-0.959226
		-0.2156	-0.961954
		-0.214934	-0.9644
		-0.214269	-0.967324
		-0.213603	-0.969082
		-0.212937	-0.970465
		-0.212271	-0.971895
		-0.211605	-0.974392
		-0.210939	-0.976517
		-0.210274	-0.977593
		-0.209608	-0.979271
		-0.208942	-0.980694
		-0.208276	-0.98197
		-0.20761	-0.984107
		-0.206944	-0.986017
		-0.206279	-0.988035
		-0.205613	-0.990023
		-0.204947	-0.992682
		-0.204281	-0.995397
		-0.203615	-0.997425
		-0.202949	-0.999204
		-0.202284	-1.00133
		-0.201618	-1.00338
		-0.200952	-1.00491
		-0.200286	-1.00639
		-0.19962	-1.0081
		-0.198954	-1.01001
		-0.198288	-1.01128
		-0.197623	-1.01333
		-0.196957	-1.01524
		-0.196291	-1.0174
		-0.195625	-1.01874
		-0.194959	-1.0201
		-0.194293	-1.02153
		-0.193628	-1.02381
		-0.192962	-1.02614
		-0.192296	-1.02802
		-0.19163	-1.02978
		-0.190964	-1.03103
		-0.190298	-1.03238
		-0.189633	-1.03397
		-0.188967	-1.03603
		-0.188301	-1.03788
		-0.187635	-1.03976
		-0.186969	-1.04119
		-0.186303	-1.04268
		-0.185637	-1.04398
		-0.184972	-1.0452
		-0.184306	-1.0456
		-0.18364	-1.04711
		-0.182974	-1.04865
		-0.182308	-1.04956
		-0.181642	-1.05013
		-0.180977	-1.051
		-0.180311	-1.05197
		-0.179645	-1.05328
		-0.178979	-1.05429
		-0.178313	-1.05511
		-0.177647	-1.05578
		-0.176982	-1.05736
		-0.176316	-1.05825
		-0.17565	-1.05935
		-0.174984	-1.0605
		-0.174318	-1.06164
		-0.173652	-1.06322
		-0.172987	-1.06483
		-0.172321	-1.06606
		-0.171655	-1.06717
		-0.170989	-1.06834
		-0.170323	-1.06982
		-0.169657	-1.07086
		-0.168992	-1.07169
		-0.168326	-1.0733
		-0.16766	-1.07539
		-0.166994	-1.07698
		-0.166328	-1.07815
		-0.165662	-1.0798
		-0.164997	-1.08152
		-0.164331	-1.0829
		-0.163665	-1.08449
		-0.162999	-1.08634
		-0.162333	-1.08794
		-0.161667	-1.08947
		-0.161001	-1.09134
		-0.160336	-1.09314
		-0.15967	-1.09462
		-0.159004	-1.09631
		-0.158338	-1.09818
		-0.157672	-1.09965
		-0.157006	-1.10109
		-0.156341	-1.10295
		-0.155675	-1.10387
		-0.155009	-1.10534
		-0.154343	-1.10582
		-0.153677	-1.10643
		-0.153011	-1.1066
		-0.152346	-1.10896
		-0.15168	-1.11089
		-0.151014	-1.11364
		-0.150348	-1.11504
		-0.149682	-1.11663
		-0.149016	-1.11811
		-0.14835	-1.12019
		-0.147685	-1.12111
		-0.147019	-1.1214
		-0.146353	-1.12247
		-0.145687	-1.12387
		-0.145021	-1.12562
		-0.144355	-1.12719
		-0.14369	-1.12791
		-0.143024	-1.12898
		-0.142358	-1.13028
		-0.141692	-1.1305
		-0.141026	-1.13137
		-0.14036	-1.13268
		-0.139695	-1.13372
		-0.139029	-1.13554
		-0.138363	-1.13584
		-0.137697	-1.13648
		-0.137031	-1.1373
		-0.136365	-1.13902
		-0.1357	-1.14034
		-0.135034	-1.14078
		-0.134368	-1.14103
		-0.133702	-1.14173
		-0.133036	-1.14323
		-0.13237	-1.14451
		-0.131705	-1.14599
		-0.131039	-1.14772
		-0.130373	-1.14864
		-0.129707	-1.14883
		-0.129041	-1.14907
		-0.128375	-1.14964
		-0.12771	-1.15028
		-0.127044	-1.15081
		-0.126378	-1.15195
		-0.125712	-1.15346
		-0.125046	-1.15401
		-0.12438	-1.1546
		-0.123714	-1.15576
		-0.123049	-1.15613
		-0.122383	-1.15734
		-0.121717	-1.15916
		-0.121051	-1.16102
		-0.120385	-1.16276
		-0.119719	-1.1637
		-0.119054	-1.16349
		-0.118388	-1.16363
		-0.117722	-1.16406
		-0.117056	-1.16475
		-0.11639	-1.16555
		-0.115724	-1.16652
		-0.115059	-1.16722
		-0.114393	-1.16857
		-0.113727	-1.17066
		-0.113061	-1.17213
		-0.112395	-1.17322
		-0.111729	-1.17362
		-0.111063	-1.17506
		-0.110398	-1.17697
		-0.109732	-1.1787
		-0.109066	-1.18126
		-0.1084	-1.18377
		-0.107734	-1.18472
		-0.107068	-1.18513
		-0.106403	-1.18528
		-0.105737	-1.18568
		-0.105071	-1.18704
		-0.104405	-1.18856
		-0.103739	-1.19011
		-0.103073	-1.19032
		-0.102408	-1.19072
		-0.101742	-1.19222
		-0.101076	-1.19338
		-0.10041	-1.1938
		-0.099744	-1.19367
		-0.099078	-1.19456
		-0.098413	-1.19481
		-0.097747	-1.19469
		-0.097081	-1.19606
		-0.096415	-1.19655
		-0.095749	-1.19799
		-0.095083	-1.19959
		-0.094418	-1.20175
		-0.093752	-1.20322
		-0.093086	-1.20352
		-0.09242	-1.20342
		-0.091754	-1.20456
		-0.091088	-1.20589
		-0.090423	-1.2067
		-0.089757	-1.20782
		-0.089091	-1.20898
		-0.088425	-1.21015
		-0.087759	-1.21027
		-0.087093	-1.21045
		-0.086427	-1.21146
		-0.085762	-1.21243
		-0.085096	-1.21391
		-0.08443	-1.21552
		-0.083764	-1.21757
		-0.083098	-1.21874
		-0.082432	-1.21999
		-0.081767	-1.22139
		-0.081101	-1.22268
		-0.080435	-1.22282
		-0.079769	-1.22348
		-0.079103	-1.22413
		-0.078437	-1.22567
		-0.077772	-1.22661
		-0.077106	-1.227
		-0.07644	-1.22798
		-0.075774	-1.22794
		-0.075108	-1.22846
		-0.074442	-1.23017
		-0.073776	-1.23191
		-0.073111	-1.23418
		-0.072445	-1.23545
		-0.071779	-1.23638
		-0.071113	-1.2372
		-0.070447	-1.23728
		-0.069781	-1.2383
		-0.069116	-1.23992
		-0.06845	-1.24058
		-0.067784	-1.24168
		-0.067118	-1.24298
		-0.066452	-1.24395
		-0.065786	-1.24458
		-0.065121	-1.24573
		-0.064455	-1.24714
		-0.063789	-1.24818
		-0.063123	-1.24987
		-0.062457	-1.25029
		-0.061791	-1.25107
		-0.061126	-1.25135
		-0.06046	-1.25212
		-0.059794	-1.25368
		-0.059128	-1.2555
		-0.058462	-1.25666
		-0.057796	-1.25775
		-0.057131	-1.25942
		-0.056465	-1.26114
		-0.055799	-1.26184
		-0.055133	-1.26183
		-0.054467	-1.2628
		-0.053801	-1.26413
		-0.053136	-1.26554
		-0.05247	-1.26645
		-0.051804	-1.2673
		-0.051138	-1.26751
		-0.050472	-1.26715
		-0.049806	-1.26798
		-0.04914	-1.26842
		-0.048475	-1.26883
		-0.047809	-1.27011
		-0.047143	-1.27093
		-0.046477	-1.27285
		-0.045811	-1.27455
		-0.045145	-1.27474
		-0.04448	-1.27551
		-0.043814	-1.27677
		-0.043148	-1.27707
		-0.042482	-1.27749
		-0.041816	-1.27811
		-0.04115	-1.2791
		-0.040485	-1.28026
		-0.039819	-1.27996
		-0.039153	-1.28065
		-0.038487	-1.28154
		-0.037821	-1.28206
		-0.037155	-1.28289
		-0.036489	-1.28423
		-0.035824	-1.28432
		-0.035158	-1.28469
		-0.034492	-1.28522
		-0.033826	-1.28624
		-0.03316	-1.28694
		-0.032494	-1.28688
		-0.031829	-1.28797
		-0.031163	-1.28749
		-0.030497	-1.28754
		-0.029831	-1.28766
		-0.029165	-1.28903
		-0.028499	-1.28991
		-0.027834	-1.29046
		-0.027168	-1.29076
		-0.026502	-1.29154
		-0.025836	-1.29199
		-0.02517	-1.29252
		-0.024504	-1.29298
		-0.023839	-1.29264
		-0.023173	-1.29224
		-0.022507	-1.29216
		-0.021841	-1.29293
		-0.021175	-1.29359
		-0.020509	-1.29344
		-0.019844	-1.29359
		-0.019178	-1.29458
		-0.018512	-1.29514
		-0.017846	-1.29609
		-0.01718	-1.2969
		-0.016514	-1.29728
		-0.015849	-1.29792
		-0.015183	-1.29809
		-0.014517	-1.2974
		-0.013851	-1.29782
		-0.013185	-1.29774
		-0.012519	-1.29784
		-0.011853	-1.29887
		-0.011188	-1.29971
		-0.010522	-1.29953
		-0.009856	-1.30016
		-0.00919	-1.10184
		-0.008524	1.9e-05
		-0.007858	0.000239
		-0.007193	0.000735
		-0.006527	-8.4e-05
		-0.005861	-0.001351
		-0.005195	-0.002582
		-0.004529	-0.004243
		-0.003863	-0.004818
		-0.003198	-0.004872
		-0.002532	-0.005688
		-0.001866	-0.006631
		-0.0012	-0.006844
		-0.000534	-0.007224
		0.000132	-0.008518
		0.000798	-0.009914
		0.001463	-0.010182
		0.002129	-0.011347
		0.002795	-0.012292
		0.003461	-0.012982
		0.004127	-0.01343
		0.004793	-0.014084
		0.005458	-0.01474
		0.006124	-0.015726
		0.00679	-0.01574
		0.007456	-0.01586
		0.008122	-0.015481
		0.008788	-0.016382
		0.009453	-0.017373
		0.010119	-0.017703
		0.010785	-0.01766
		0.011451	-0.017892
		0.012117	-0.017945
		0.012783	-0.018874
		0.013448	-0.019315
		0.014114	-0.019149
		0.01478	-0.019849
		0.015446	-0.020564
		0.016112	-0.020706
		0.016778	-0.020528
		0.017443	-0.020319
		0.018109	-0.021299
		0.018775	-0.02212
		0.019441	-0.022583
		0.020107	-0.023243
		0.020773	-0.023533
		0.021438	-0.023663
		0.022104	-0.023326
		0.02277	-0.024043
		0.023436	-0.023843
		0.024102	-0.023577
		0.024768	-0.023693
		0.025434	-0.023662
		0.026099	-0.024688
		0.026765	-0.024979
		0.027431	-0.024063
		0.028097	-0.023781
		0.028763	-0.023153
		0.029429	-0.022253
		0.030094	-0.021536
		0.03076	-0.021241
		0.031426	-0.020731
		0.032092	-0.021284
		0.032758	-0.02141
		0.033424	-0.021367
		0.034089	-0.020155
		0.034755	-0.020627
		0.035421	-0.020266
		0.036087	-0.019442
		0.036753	-0.018876
		0.037419	-0.018448
		0.038085	-0.017819
		0.03875	-0.01725
		0.039416	-0.01778
		0.040082	-0.017867
		0.040748	-0.017505
		0.041414	-0.017861
		0.04208	-0.016828
		0.042745	-0.016971
		0.043411	-0.017599
		0.044077	-0.018911
		0.044743	-0.019579
		0.045409	-0.019962
		0.046075	-0.020741
		0.04674	-0.020429
		0.047406	-0.020374
		0.048072	-0.019317
		0.048738	-0.019064
		0.049404	-0.019626
		0.05007	-0.020823
		0.050735	-0.021454
		0.051401	-0.020334
		0.052067	-0.020608
		0.052733	-0.020235
		0.053399	-0.019555
		0.054065	-0.019743
		0.05473	-0.020152
		0.055396	-0.019782
		0.056062	-0.019117
		0.056728	-0.019387
		0.057394	-0.019443
		0.05806	-0.019932
		0.058725	-0.019547
		0.059391	-0.019099
		0.060057	-0.019642
		0.060723	-0.019847
		0.061389	-0.020294
		0.062055	-0.019978
		0.062721	-0.020563
		0.063386	-0.021436
		0.064052	-0.021863
		0.064718	-0.021833
		0.065384	-0.021311
		0.06605	-0.021244
		0.066716	-0.020683
		0.067381	-0.021513
		0.068047	-0.02147
		0.068713	-0.021301
		0.069379	-0.021436
		0.070045	-0.022392
		0.070711	-0.023002
		0.071376	-0.023709
		0.072042	-0.024588
		0.072708	-0.024759
		0.073374	-0.024895
		0.07404	-0.025388
		0.074706	-0.025417
		0.075372	-0.026054
		0.076037	-0.02627
		0.076703	-0.025496
		0.077369	-0.025483
		0.078035	-0.025063
		0.078701	-0.024817
		0.079367	-0.02464
		0.080032	-0.024414
		0.080698	-0.025607
		0.081364	-0.026417
		0.08203	-0.02648
		0.082696	-0.026174
		0.083362	-0.025212
		0.084027	-0.024627
		0.084693	-0.025226
		0.085359	-0.025404
		0.086025	-0.025375
		0.086691	-0.024712
		0.087357	-0.02542
		0.088022	-0.025765
		0.088688	-0.026523
		0.089354	-0.02733
		0.09002	-0.027904
		0.090686	-0.028146
		0.091352	-0.027669
		0.092017	-0.027703
		0.092683	-0.027834
		0.093349	-0.027177
		0.094015	-0.027794
		0.094681	-0.027959
		0.095347	-0.028425
		0.096012	-0.02836
		0.096678	-0.028804
		0.097344	-0.029101
		0.09801	-0.030098
		0.098676	-0.031009
		0.099342	-0.031675
		0.100008	-0.033087
		0.100673	-0.033637
		0.101339	-0.034398
		0.102005	-0.035732
		0.102671	-0.03651
		0.103337	-0.036554
		0.104003	-0.036189
		0.104668	-0.035352
		0.105334	-0.035087
		0.106	-0.03502
		0.106666	-0.035271
		0.107332	-0.035828
		0.107998	-0.036839
		0.108663	-0.037004
		0.109329	-0.036699
		0.109995	-0.037555
		0.110661	-0.037977
		0.111327	-0.038392
		0.111993	-0.039096
		0.112659	-0.039226
		0.113324	-0.039731
		0.11399	-0.039286
		0.114656	-0.039159
		0.115322	-0.039817
		0.115988	-0.040266
		0.116654	-0.041004
		0.117319	-0.042015
		0.117985	-0.04329
		0.118651	-0.043977
		0.119317	-0.045364
		0.119983	-0.047439
		0.120649	-0.048045
		0.121314	-0.048318
		0.12198	-0.048546
		0.122646	-0.049187
		0.123312	-0.049479
		0.123978	-0.050393
		0.124644	-0.051172
		0.125309	-0.051829
		0.125975	-0.052909
		0.126641	-0.054148
		0.127307	-0.05475
		0.127973	-0.054595
		0.128639	-0.054555
		0.129304	-0.055539
		0.12997	-0.056202
		0.130636	-0.056111
		0.131302	-0.05585
		0.131968	-0.055775
		0.132634	-0.055904
		0.133299	-0.055794
		0.133965	-0.054934
		0.134631	-0.055025
		0.135297	-0.05507
		0.135963	-0.055326
		0.136629	-0.054991
		0.137295	-0.055835
		0.13796	-0.057311
		0.138626	-0.057841
		0.139292	-0.058218
		0.139958	-0.058694
		0.140624	-0.058855
		0.14129	-0.058545
		0.141955	-0.059181
		0.142621	-0.059541
		0.143287	-0.06046
		0.143953	-0.060433
		0.144619	-0.060687
		0.145285	-0.060583
		0.14595	-0.060207
		0.146616	-0.060002
		0.147282	-0.059639
		0.147948	-0.05896
		0.148614	-0.057642
		0.14928	-0.057826
		0.149945	-0.05836
		0.150611	-0.058179
		0.151277	-0.05663
		0.151943	-0.055869
		0.152609	-0.054219
		0.153275	-0.052265
		0.15394	-0.050633
		0.154606	-0.048807
		0.155272	-0.047133
		0.155938	-0.044927
		0.156604	-0.043583
		0.15727	-0.041823
		0.157936	-0.040329
		0.158601	-0.038501
		0.159267	-0.035955
		0.159933	-0.032916
		0.160599	-0.030391
		0.161265	-0.027718
		0.161931	-0.025201
		0.162596	-0.022979
		0.163262	-0.02045
		0.163928	-0.017735
		0.164594	-0.014683
		0.16526	-0.011674
		0.165926	-0.00774
		0.166591	-0.002977
		0.167257	0.001293
		0.167923	0.006074
		0.168589	0.011678
		0.169255	0.017578
		0.169921	0.023593
		0.170586	0.030723
		0.171252	0.038598
		0.171918	0.046274
		0.172584	0.053809
		0.17325	0.061433
		0.173916	0.069845
		0.174582	0.078711
		0.175247	0.088646
		0.175913	0.099427
		0.176579	0.110257
		0.177245	0.120744
		0.177911	0.132201
		0.178577	0.143905
		0.179242	0.155958
		0.179908	0.168023
		0.180574	0.180202
		0.18124	0.19257
		0.181906	0.205039
		0.182572	0.21866
		0.183237	0.232951
		0.183903	0.247049
		0.184569	0.260518
		0.185235	0.274131
		0.185901	0.287414
		0.186567	0.301455
		0.187232	0.315951
		0.187898	0.330081
		0.188564	0.344126
		0.18923	0.3584
		0.189896	0.372156
		0.190562	0.386092
		0.191227	0.400266
		0.191893	0.413999
		0.192559	0.427953
		0.193225	0.4414
		0.193891	0.455392
		0.194557	0.468045
		0.195223	0.480834
		0.195888	0.494852
		0.196554	0.508099
		0.19722	0.520502
		0.197886	0.532573
		0.198552	0.545141
		0.199218	0.556094
		0.199883	0.566717
		0.200549	0.577891
		0.201215	0.588886
		0.201881	0.598768
		0.202547	0.607887
		0.203213	0.6168
		0.203878	0.624389
		0.204544	0.631631
		0.20521	0.639289
		0.205876	0.646759
		0.206542	0.654327
		0.207208	0.660639
		0.207873	0.665832
		0.208539	0.669808
		0.209205	0.67312
		0.209871	0.676869
		0.210537	0.680541
		0.211203	0.682587
		0.211869	0.684201
		0.212534	0.685436
		0.2132	0.686455
		0.213866	0.687039
		0.214532	0.686954
		0.215198	0.686147
		0.215864	0.685158
		0.216529	0.683851
		0.217195	0.682489
		0.217861	0.681064
		0.218527	0.679255
		0.219193	0.677438
		0.219859	0.675128
		0.220524	0.671681
		0.22119	0.6681
		0.221856	0.664243
		0.222522	0.659983
		0.223188	0.656342
		0.223854	0.653038
		0.224519	0.649373
		0.225185	0.645497
		0.225851	0.641295
		0.226517	0.636834
		0.227183	0.631926
		0.227849	0.627011
		0.228514	0.622546
		0.22918	0.617567
		0.229846	0.612347
		0.230512	0.607635
		0.231178	0.602338
		0.231844	0.59656
		0.23251	0.59116
		0.233175	0.586116
		0.233841	0.580663
		0.234507	0.575044
		0.235173	0.569735
		0.235839	0.564281
		0.236505	0.558844
		0.23717	0.554016
		0.237836	0.549271
		0.238502	0.543606
		0.239168	0.537544
		0.239834	0.531411
		0.2405	0.525849
		0.241165	0.520583
		0.241831	0.515458
		0.242497	0.510559
		0.243163	0.505312
		0.243829	0.500194
		0.244495	0.495632
		0.24516	0.490896
		0.245826	0.485551
		0.246492	0.480447
		0.247158	0.475767
		0.247824	0.470555
		0.24849	0.465265
		0.249156	0.458975
		0.249821	0.453383
		0.250487	0.448137
		0.251153	0.442765
		0.251819	0.437529
		0.252485	0.432414
		0.253151	0.427334
		0.253816	0.422673
		0.254482	0.418345
		0.255148	0.414147
		0.255814	0.410027
		0.25648	0.405855
		0.257146	0.40095
		0.257811	0.396065
		0.258477	0.391019
		0.259143	0.386842
		0.259809	0.382665
		0.260475	0.378413
		0.261141	0.374126
		0.261806	0.369328
		0.262472	0.364769
		0.263138	0.360503
		0.263804	0.355883
		0.26447	0.352114
		0.265136	0.348194
		0.265801	0.344354
		0.266467	0.340365
		0.267133	0.336214
		0.267799	0.332371
		0.268465	0.328963
		0.269131	0.325758
		0.269797	0.322585
		0.270462	0.319427
		0.271128	0.315989
		0.271794	0.312149
		0.27246	0.308488
		0.273126	0.305255
		0.273792	0.302027
		0.274457	0.298481
		0.275123	0.294974
		0.275789	0.290626
		0.276455	0.286332
		0.277121	0.282941
		0.277787	0.278849
		0.278452	0.274741
		0.279118	0.271194
		0.279784	0.267993
		0.28045	0.264473
		0.281116	0.261125
		0.281782	0.258392
		0.282448	0.256392
		0.283113	0.25474
		0.283779	0.252561
		0.284445	0.250516
		0.285111	0.248259
		0.285777	0.245758
		0.286443	0.242845
		0.287108	0.239923
		0.287774	0.236309
		0.28844	0.232719
		0.289106	0.228985
		0.289772	0.225249
		0.290438	0.222666
		0.291103	0.21989
		0.291769	0.217131
		0.292435	0.214005
		0.293101	0.210689
		0.293767	0.20792
		0.294433	0.20521
		0.295098	0.202762
		0.295764	0.200482
		0.29643	0.198161
		0.297096	0.195655
		0.297762	0.192852
		0.298428	0.18973
		0.299093	0.186664
		0.299759	0.183662
		0.300425	0.180903
		0.301091	0.178325
		0.301757	0.175549
		0.302423	0.172648
		0.303088	0.169622
		0.303754	0.166369
		0.30442	0.163291
		0.305086	0.160786
		0.305752	0.158766
		0.306418	0.156431
		0.307084	0.153597
		0.307749	0.150856
		0.308415	0.14865
		0.309081	0.146851
		0.309747	0.145101
		0.310413	0.142935
		0.311079	0.140866
		0.311744	0.13877
		0.31241	0.136334
		0.313076	0.134094
		0.313742	0.131789
		0.314408	0.129245
		0.315074	0.126954
		0.315739	0.124013
		0.316405	0.121264
		0.317071	0.118111
		0.317737	0.114766
		0.318403	0.111958
		0.319069	0.109448
		0.319735	0.106916
		0.3204	0.104167
		0.321066	0.101946
		0.321732	0.100099
		0.322398	0.099003
		0.323064	0.097106
		0.32373	0.094469
		0.324395	0.092303
		0.325061	0.090467
		0.325727	0.088323
		0.326393	0.086113
		0.327059	0.084175
		0.327725	0.0821
		0.32839	0.080436
		0.329056	0.078303
		0.329722	0.076363
		0.330388	0.074595
		0.331054	0.073117
		0.33172	0.072016
		0.332385	0.070678
		0.333051	0.06913
		0.333717	0.067042
		0.334383	0.064901
		0.335049	0.062161
		0.335715	0.060171
		0.33638	0.058435
		0.337046	0.056431
		0.337712	0.0549
		0.338378	0.053469
		0.339044	0.051975
		0.33971	0.050334
		0.340375	0.048474
		0.341041	0.046357
		0.341707	0.044121
		0.342373	0.042027
		0.343039	0.040623
		0.343705	0.038659
		0.344371	0.036529
		0.345036	0.034561
		0.345702	0.032716
		0.346368	0.030935
		0.347034	0.029438
		0.3477	0.027924
		0.348366	0.026464
		0.349031	0.025287
		0.349697	0.023983
		0.350363	0.022164
		0.351029	0.020756
		0.351695	0.019339
		0.352361	0.017853
		0.353026	0.016102
		0.353692	0.014634
		0.354358	0.013707
		0.355024	0.012435
		0.35569	0.01072
		0.356356	0.009306
		0.357022	0.007919
		0.357687	0.006079
		0.358353	0.004737
		0.359019	0.003471
		0.359685	0.001354
		0.360351	-0.000781
		0.361017	-0.001999
		0.361682	-0.003306
		0.362348	-0.004495
		0.363014	-0.00585
		0.36368	-0.007392
		0.364346	-0.009065
		0.365012	-0.010597
		0.365677	-0.0121
		0.366343	-0.01338
		0.367009	-0.014803
		0.367675	-0.01598
		0.368341	-0.016755
		0.369007	-0.017961
		0.369672	-0.019125
		0.370338	-0.020433
		0.371004	-0.022052
		0.37167	-0.023714
		0.372336	-0.025612
		0.373002	-0.027001
		0.373667	-0.027861
		0.374333	-0.028544
		0.374999	-0.028982
		0.375665	-0.029837
		0.376331	-0.031296
		0.376997	-0.032685
		0.377662	-0.033605
		0.378328	-0.034991
		0.378994	-0.036297
		0.37966	-0.03746
		0.380326	-0.039433
		0.380992	-0.040385
		0.381658	-0.041357
		0.382323	-0.043097
		0.382989	-0.044225
		0.383655	-0.044642
		0.384321	-0.044805
		0.384987	-0.045946
		0.385653	-0.046962
		0.386318	-0.046819
		0.386984	-0.047671
		0.38765	-0.049133
		0.388316	-0.05044
		0.388982	-0.051899
		0.389648	-0.053628
		0.390313	-0.054278
		0.390979	-0.054591
		0.391645	-0.055789
		0.392311	-0.056936
		0.392977	-0.057604
		0.393643	-0.057397
		0.394309	-0.058974
		0.394974	-0.060917
		0.39564	-0.062285
		0.396306	-0.062906
		0.396972	-0.063729
		0.397638	-0.064664
		0.398304	-0.066152
		0.398969	-0.067554
		0.399635	-0.068346
		0.400301	-0.068663
		0.400967	-0.069075
		0.401633	-0.070299
		0.402299	-0.070983
		0.402964	-0.071824
		0.40363	-0.072269
		0.404296	-0.073331
		0.404962	-0.073809
		0.405628	-0.073508
		0.406294	-0.074633
		0.406959	-0.076537
		0.407625	-0.077958
		0.408291	-0.079527
		0.408957	-0.080539
		0.409623	-0.08137
		0.410289	-0.082331
		0.410954	-0.082891
		0.41162	-0.083239
		0.412286	-0.08358
		0.412952	-0.085187
		0.413618	-0.086458
		0.414284	-0.087755
		0.414949	-0.089259
		0.415615	-0.090117
		0.416281	-0.091544
		0.416947	-0.092635
		0.417613	-0.09387
		0.418279	-0.094553
		0.418945	-0.095484
		0.41961	-0.096814
		0.420276	-0.09724
		0.420942	-0.097768
		0.421608	-0.09884
		0.422274	-0.09937
		0.42294	-0.099885
		0.423605	-0.101064
		0.424271	-0.102205
		0.424937	-0.103201
		0.425603	-0.103809
		0.426269	-0.104463
		0.426935	-0.10511
		0.4276	-0.105011
		0.428266	-0.104964
		0.428932	-0.106051
		0.429598	-0.107754
		0.430264	-0.109049
		0.43093	-0.110583
		0.431596	-0.110871
		0.432261	-0.110599
		0.432927	-0.112185
		0.433593	-0.113363
		0.434259	-0.114898
		0.434925	-0.115695
		0.435591	-0.117345
		0.436256	-0.117075
		0.436922	-0.117818
		0.437588	-0.118585
		0.438254	-0.118509
		0.43892	-0.119825
		0.439586	-0.120114
		0.440251	-0.119908
		0.440917	-0.120165
		0.441583	-0.11965
		0.442249	-0.120263
		0.442915	-0.120844
		0.443581	-0.120831
		0.444246	-0.122031
		0.444912	-0.121846
		0.445578	-0.122739
		0.446244	-0.122209
		0.44691	-0.122356
		0.447576	-0.122692
		0.448241	-0.122679
		0.448907	-0.12307
		0.449573	-0.122538
		0.450239	-0.122783
		0.450905	-0.123104
		0.451571	-0.123997
		0.452236	-0.125276
		0.452902	-0.126075
		0.453568	-0.127274
		0.454234	-0.127836
		0.4549	-0.12735
		0.455566	-0.127489
		0.456232	-0.128423
		0.456897	-0.129558
		0.457563	-0.130103
		0.458229	-0.130957
		0.458895	-0.131913
		0.459561	-0.132989
		0.460227	-0.13403
		0.460892	-0.135098
		0.461558	-0.135751
		0.462224	-0.136343
		0.46289	-0.136517
		0.463556	-0.137177
		0.464222	-0.137172
		0.464887	-0.137976
		0.465553	-0.138285
		0.466219	-0.138591
		0.466885	-0.140029
		0.467551	-0.140814
		0.468217	-0.141148
		0.468883	-0.141467
		0.469548	-0.143014
		0.470214	-0.144882
		0.47088	-0.145214
		0.471546	-0.146023
		0.472212	-0.146925
		0.472878	-0.147721
		0.473543	-0.148177
		0.474209	-0.148728
		0.474875	-0.150003
		0.475541	-0.151163
		0.476207	-0.151783
		0.476873	-0.152531
		0.477538	-0.153827
		0.478204	-0.155118
		0.47887	-0.155387
		0.479536	-0.15593
		0.480202	-0.15639
		0.480868	-0.156803
		0.481533	-0.157429
		0.482199	-0.158899
		0.482865	-0.159939
		0.483531	-0.160675
		0.484197	-0.160868
		0.484863	-0.160428
		0.485528	-0.160492
		0.486194	-0.161551
		0.48686	-0.161834
		0.487526	-0.162403
		0.488192	-0.162881
		0.488858	-0.16302
		0.489523	-0.163373
		0.490189	-0.163697
		0.490855	-0.16431
		0.491521	-0.164875
		0.492187	-0.165297
		0.492853	-0.164947
		0.493519	-0.163988
		0.494184	-0.164986
		0.49485	-0.165699
		0.495516	-0.166547
		0.496182	-0.167753
		0.496848	-0.168165
		0.497514	-0.168631
		0.498179	-0.169365
		0.498845	-0.170329
		0.499511	-0.170159
		0.500177	-0.170302
		0.500843	-0.170648
		0.501509	-0.171439
		0.502174	-0.172084
		0.50284	-0.174065
		0.503506	-0.173319
		0.504172	-0.173503
		0.504838	-0.174383
		0.505504	-0.175602
		0.506169	-0.176471
		0.506835	-0.178232
		0.507501	-0.178432
		0.508167	-0.17935
		0.508833	-0.178532
		0.509499	-0.179039
		0.510165	-0.179494
		0.51083	-0.179064
		0.511496	-0.179544
		0.512162	-0.180265
		0.512828	-0.181145
		0.513494	-0.18187
		0.51416	-0.182778
		0.514825	-0.183005
		0.515491	-0.183
		0.516157	-0.183775
		0.516823	-0.184896
		0.517489	-0.18643
		0.518155	-0.187404
		0.51882	-0.187625
		0.519486	-0.187484
		0.520152	-0.187964
		0.520818	-0.188426
		0.521484	-0.189852
		0.52215	-0.191139
		0.522815	-0.192191
		0.523481	-0.192391
		0.524147	-0.192644
		0.524813	-0.192038
		0.525479	-0.191387
		0.526145	-0.192241
		0.52681	-0.193661
		0.527476	-0.193939
		0.528142	-0.193952
		0.528808	-0.193103
		0.529474	-0.192064
		0.53014	-0.191786
		0.530806	-0.192352
		0.531471	-0.193238
		0.532137	-0.193595
		0.532803	-0.194165
		0.533469	-0.194147
		0.534135	-0.194397
		0.534801	-0.194436
		0.535466	-0.194153
		0.536132	-0.193497
		0.536798	-0.193539
		0.537464	-0.194638
		0.53813	-0.194368
		0.538796	-0.194991
		0.539461	-0.195632
		0.540127	-0.194769
		0.540793	-0.195245
		0.541459	-0.194496
		0.542125	-0.195156
		0.542791	-0.196049
		0.543456	-0.196849
		0.544122	-0.197012
		0.544788	-0.197223
		0.545454	-0.198337
		0.54612	-0.198617
		0.546786	-0.199114
		0.547452	-0.199343
		0.548117	-0.20002
		0.548783	-0.200411
		0.549449	-0.201248
		0.550115	-0.200885
		0.550781	-0.20099
		0.551446	-0.202007
		0.552112	-0.202633
		0.552778	-0.204006
		0.553444	-0.20371
		0.55411	-0.204694
		0.554776	-0.204458
		0.555442	-0.204623
		0.556107	-0.203368
		0.556773	-0.203745
		0.557439	-0.204133
		0.558105	-0.205894
		0.558771	-0.207631
		0.559437	-0.208618
		0.560102	-0.208559
		0.560768	-0.20854
		0.561434	-0.209141
		0.5621	-0.209714
		0.562766	-0.211644
		0.563432	-0.212543
		0.564097	-0.21231
		0.564763	-0.212501
		0.565429	-0.213501
		0.566095	-0.213645
		0.566761	-0.214293
		0.567427	-0.213648
		0.568093	-0.214171
		0.568758	-0.214551
		0.569424	-0.214957
		0.57009	-0.21624
		0.570756	-0.215106
		0.571422	-0.216308
		0.572088	-0.216262
		0.572753	-0.21658
		0.573419	-0.217134
		0.574085	-0.217579
		0.574751	-0.219252
		0.575417	-0.219424
		0.576083	-0.219064
		0.576748	-0.219199
		0.577414	-0.220066
		0.57808	-0.220299
		0.578746	-0.220552
		0.579412	-0.220829
		0.580078	-0.220756
		0.580743	-0.221652
		0.581409	-0.222774
		0.582075	-0.222358
		0.582741	-0.221484
		0.583407	-0.222245
		0.584073	-0.221694
		0.584739	-0.221166
		0.585404	-0.2218
		0.58607	-0.221351
		0.586736	-0.2233
		0.587402	-0.223873
[truncated: 36,757 more rows]

## Sheet: Figure 1b
Figure 1b		0 min		20 min						0 min	20 min							lane1	lane2				superoxide/per min	stddev/min
		0.121		0.405						0.121	0.405	0.284	0.2728									500	13.2561	0.660413
		0.119		0.404						0.119	0.404	0.285	0.2738									375	13.7264	3.71178
NAHPH	500 uM	0.121		0.411						0.121	0.411	0.29	0.2788	0.2678	0.0133417	265.122	13.2083	13.2561	0.660413		paramete 7	250	15.3648	0.279138
		0.13		0.386						0.13	0.386	0.256	0.2448									187.5	14.7114	0.936977
		0.123		0.403						0.123	0.403	0.28	0.2688								paramete 6	125	15.9588	0.331318
	Average	0.1228		0.4018					Average	0.1228	0.4018										paramete 5	93.75	15.9687	0.60463
	STEDEV	0.00426615		0.00936483					STEDEV	0.00426615	0.00936483										paramete 4	62.5	15.8499	1.04221
																					paramete 3	46.875	14.454	1.7052
		0.12		0.418						0.12	0.418	0.298	0.2868									31.25	21.7602	0.728677
		0.13		0.422						0.13	0.422	0.292	0.2808								paramete 2	23.4375	10.5237	1.68715
NAHPH	375 uM	0.126		0.394						0.126	0.394	0.268	0.2568	0.2773	0.0749853	274.527	74.2356	13.7264	3.71178		parameter1	15.625	8.81101	0.222475
		0.209		0.332						0.209	0.332	0.123										0
		0.13		0.426						0.13	0.426	0.296	0.2848						`
	Average	0.143		0.3984						0.143	0.3984										Notes: For group of NADPH (o uM), it's system control, the value is 0.0112.. To calcurate the rate, we use values (20 min) to subtract values (0 min), then subtract system control (0.0112). Get average value of 5 repeats. The equation is Average/37000X1000000/0.0273/20. For stddev, the calculation is similar.
	STEDEV	0.0371214		0.039151						0.0371214	0.039151
		0.129		0.46						0.129	0.46	0.331	0.3198
		0.132		0.451						0.132	0.451	0.319	0.3078
NAHPH	250 uM	0.136		0.452						0.136	0.452	0.316	0.3048	0.3104	0.00563915	307.296	5.58276	15.3648	0.279138
		0.138		0.459						0.138	0.459	0.321	0.3098
		0.139		0.46						0.139	0.46	0.321	0.3098
	Average	0.1348		0.4564						0.1348	0.4564
	STEDEV	0.00420714		0.00450555						0.00420714	0.00450555
		0.134		0.415						0.134	0.415	0.281	0.2698
		0.129		0.461						0.129	0.461	0.332	0.3208
NAHPH	187.5 uM	0.132		0.433						0.132	0.433	0.301	0.2898	0.2972	0.0189288	294.228	18.7395	14.7114	0.936977
		0.14		0.452						0.14	0.452	0.312	0.3008
		0.147		0.463						0.147	0.463	0.316	0.3048
	Average	0.1364		0.4448						0.1364	0.4448
	STEDEV	0.0071624		0.0204499						0.0071624	0.0204499
		0.144		0.473						0.144	0.473	0.329	0.3178
		0.143		0.486						0.143	0.486	0.343	0.3318
NAHPH	125 uM	0.138		0.475						0.138	0.475	0.337	0.3258	0.3224	0.00669328	319.176	6.62635	15.9588	0.331318
		0.14		0.473						0.14	0.473	0.333	0.3218
		0.149		0.475						0.149	0.475	0.326	0.3148
	Average	0.1428		0.4764						0.1428	0.4764
	STEDEV	0.00420714		0.00545894						0.00420714	0.00545894
		0.14		0.466						0.14	0.466	0.326	0.3148
		0.137		0.465						0.137	0.465	0.328	0.3168
NAHPH	93.75 uM	0.148		0.49						0.148	0.49	0.342	0.3308	0.3226	0.0122147	319.374	12.0926	15.9687	0.60463
		0.137		0.488						0.137	0.488	0.351	0.3398
		0.146		0.468						0.146	0.468	0.322	0.3108
	Average	0.1416		0.4754						0.1416	0.4754
	STEDEV	0.00512835		0.012482						0.00512835	0.012482
		0.158		0.527						0.158	0.527	0.369	0.3578
		0.15		0.474						0.15	0.474	0.324	0.3128
NAHPH	62.5 uM	0.162		0.483						0.162	0.483	0.321	0.3098	0.3202	0.0210547	316.998	20.8442	15.8499	1.04221
		0.146		0.467						0.146	0.467	0.321	0.3098
		0.174		0.496						0.174	0.496	0.322	0.3108
	Average	0.158		0.4894						0.158	0.4894
	STEDEV	0.0109545		0.0236495						0.0109545	0.0236495
		0.129		0.389						0.129	0.389	0.26	0.2488
		0.132		0.452						0.132	0.452	0.32	0.3088
NAHPH	46.875 uM	0.135		0.485						0.135	0.485	0.35	0.3388	0.292	0.0344485	289.08	34.1041	14.454	1.7052
		0.141		0.444						0.141	0.444	0.303	0.2918
		0.147		0.43						0.147	0.43	0.283	0.2718
	Average	0.1368		0.44						0.1368	0.44
	STEDEV	0.00722496		0.03495						0.00722496	0.03495
		0.179		0.653						0.179	0.653	0.474	0.4628
		0.19		0.628						0.19	0.628	0.438	0.4268
NAHPH	31.25 uM	0.18		0.635						0.18	0.635	0.455	0.4438	0.4396	0.0147207	435.204	14.5735	21.7602	0.728677
		0.182		0.63						0.182	0.63	0.448	0.4368
		0.199		0.638						0.199	0.638	0.439	0.4278
	Average	0.186		0.6368						0.186	0.6368
	STEDEV	0.00845577		0.00988433						0.00845577	0.00988433
		0.132		0.295						0.132	0.295	0.163	0.1518
		0.139		0.381						0.139	0.381	0.242	0.2308
NAHPH	23.4375 uM	0.13		0.37						0.13	0.37	0.24	0.2288	0.2126	0.0340837	210.474	33.7429	10.5237	1.68715
		0.133		0.368						0.133	0.368	0.235	0.2238
		0.145		0.384						0.145	0.384	0.239	0.2278
	Average	0.1358		0.3596						0.1358	0.3596
	STEDEV	0.00614003		0.03676						0.00614003	0.03676
		0.137		0.326						0.137	0.326	0.189	0.1778
		0.132		0.325						0.132	0.325	0.193	0.1818
NAHPH	15.625 uM	0.133		0.322						0.133	0.322	0.189	0.1778	0.178	0.00449444	176.22	4.4495	8.81101	0.222475
		0.134		0.316						0.134	0.316	0.182	0.1708
		0.134		0.327						0.134	0.327	0.193	0.1818
	Average	0.134		0.3232						0.134	0.3232
	STEDEV	0.00187083		0.00443847						0.00187083	0.00443847
		0.117		0.126						0.117	0.126	0.009
		0.113		0.129						0.113	0.129	0.016
NAHPH	0 uM	0.119		0.131						0.119	0.131	0.012	0.0112
		0.112		0.124						0.112	0.124	0.012
		0.113		0.12						0.113	0.12	0.007
	Average	0.1148		0.126						0.1148	0.126
	STEDEV	0.00303315		0.00430116						0.00303315	0.00430116
Notes:NOX5 activity assay is measured with 11 different concentrations of NADPH. Time course is from 0-20 mins. n=5 repeats. We calculate average value with 5 repeats.

## Sheet: Figure 1c
Figure 1c			Time	0 min	1 min	2 min	3 min	4 min	5 min	6 min	7 min	8 min	9 min	10 min	11 min	12 min	13 min	14 min	15 min	16 min	17 min	18 min	19 min	20 min	21 min	22 min	23 min	24 min	25 min	26 min	27 min	28 min	29 min	30 min	31 min	32 min	33 min	34 min	35 min	36 min	37 min	38 min	39 min	40 min	41 min	42 min	43 min	44 min	45 min
		A09	Sample X4	0.147	0.149	0.177	0.16	0.151	0.15	0.158	0.209	0.159	0.156	0.155	0.155	0.275	0.173	0.3	0.16	0.159	0.195	0.159	0.185	0.167	0.346	0.167	0.362	0.163	0.229	0.166	0.278	0.164	0.342	0.163	0.326	0.166	0.321	0.165	0.286	0.165	0.263	0.17	0.232	0.172	0.171	0.172	0.173	0.172	0.178
DPI 10 uM		A10	Sample X5	0.16	0.158	0.16	0.162	0.16	0.163	0.166	0.165	0.167	0.167	0.168	0.168	0.167	0.168	0.169	0.171	0.17	0.172	0.171	0.17	0.17	0.171	0.173	0.172	0.175	0.173	0.174	0.175	0.178	0.174	0.174	0.174	0.176	0.177	0.174	0.171	0.175	0.175	0.18	0.176	0.179	0.178	0.182	0.179	0.178	0.181
		A11	Sample X6	0.158	0.154	0.156	0.159	0.157	0.158	0.16	0.161	0.196	0.161	0.158	0.157	0.161	0.158	0.158	0.163	0.162	0.164	0.162	0.16	0.163	0.164	0.166	0.163	0.167	0.167	0.168	0.168	0.168	0.168	0.168	0.169	0.17	0.17	0.168	0.169	0.17	0.169	0.171	0.169	0.174	0.171	0.177	0.174	0.173	0.176
	Average	#DIV/0!	#DIV/0!	0.155	0.153667	0.164333	0.160333	0.156	0.157	0.161333	0.178333	0.174	0.161333	0.160333	0.16	0.201	0.166333	0.209	0.164667	0.163667	0.177	0.164	0.171667	0.166667	0.227	0.168667	0.232333	0.168333	0.189667	0.169333	0.207	0.17	0.228	0.168333	0.223	0.170667	0.222667	0.169	0.208667	0.17	0.202333	0.173667	0.192333	0.175	0.173333	0.177	0.175333	0.174333	0.178333
	STDEVA	0	0	0.007	0.00450925	0.0111505	0.00152753	0.00458258	0.00655744	0.00416333	0.0266333	0.0194679	0.00550757	0.00680686	0.007	0.0641561	0.00763763	0.079	0.00568624	0.00568624	0.0160935	0.006245	0.0125831	0.00351188	0.103116	0.00378594	0.112385	0.0061101	0.0341955	0.00416333	0.0615873	0.0072111	0.0987725	0.00550757	0.0892356	0.00503322	0.0852311	0.00458258	0.0669801	0.005	0.0526245	0.00550757	0.0345302	0.00360555	0.00404145	0.005	0.00321455	0.00321455	0.00251661
		B09	Sample X10	0.146	0.146	0.148	0.148	0.149	0.15	0.153	0.154	0.159	0.158	0.154	0.157	0.157	0.158	0.158	0.162	0.159	0.165	0.164	0.164	0.162	0.166	0.164	0.167	0.171	0.17	0.171	0.174	0.179	0.182	0.183	0.184	0.185	0.187	0.184	0.184	0.181	0.19	0.19	0.191	0.194	0.202	0.204	0.192	0.204	0.207
DPI 5 uM		B10	Sample X11	0.159	0.156	0.159	0.161	0.158	0.158	0.163	0.164	0.167	0.167	0.165	0.163	0.163	0.163	0.164	0.166	0.164	0.171	0.174	0.167	0.183	0.173	0.199	0.185	0.211	0.198	0.197	0.221	0.187	0.207	0.215	0.189	0.223	0.196	0.21	0.213	0.185	0.216	0.2	0.202	0.227	0.211	0.244	0.24	0.219	0.223
		B11	Sample X12	0.161	0.159	0.16	0.162	0.159	0.16	0.164	0.164	0.166	0.164	0.167	0.165	0.166	0.166	0.164	0.166	0.167	0.17	0.168	0.168	0.166	0.169	0.17	0.167	0.172	0.172	0.174	0.173	0.172	0.17	0.171	0.171	0.174	0.174	0.175	0.171	0.173	0.174	0.177	0.173	0.178	0.178	0.181	0.182	0.18	0.183
	Average	#DIV/0!	#DIV/0!	0.155333	0.153667	0.155667	0.157	0.155333	0.156	0.16	0.160667	0.164	0.163	0.162	0.161667	0.162	0.162333	0.162	0.164667	0.163333	0.168667	0.168667	0.166333	0.170333	0.169333	0.177667	0.173	0.184667	0.18	0.180667	0.189333	0.179333	0.186333	0.189667	0.181333	0.194	0.185667	0.189667	0.189333	0.179667	0.193333	0.189	0.188667	0.199667	0.197	0.209667	0.204667	0.201	0.204333
	STDEVA	0	0	0.00814453	0.00680686	0.00665833	0.00781025	0.00550757	0.0052915	0.00608276	0.0057735	0.0043589	0.00458258	0.007	0.00416333	0.00458258	0.00404145	0.0034641	0.0023094	0.00404145	0.00321455	0.00503322	0.00208167	0.0111505	0.00351188	0.0187172	0.0103923	0.0228108	0.0156205	0.0142244	0.0274287	0.00750555	0.0188768	0.022745	0.00929157	0.0257099	0.0110604	0.0181751	0.0215019	0.0061101	0.0211975	0.0115326	0.0146401	0.0249867	0.0170587	0.03188	0.0310054	0.0196723	0.0201329
		C09	Sample X16	0.139	0.138	0.142	0.142	0.142	0.145	0.149	0.149	0.151	0.151	0.148	0.152	0.154	0.168	0.172	0.163	0.166	0.175	0.178	0.171	0.169	0.168	0.172	0.167	0.172	0.168	0.17	0.17	0.171	0.17	0.172	0.17	0.174	0.175	0.175	0.173	0.176	0.179	0.177	0.177	0.181	0.18	0.183	0.183	0.178	0.183
DPI 2.5 uM		C10	Sample X17	0.157	0.157	0.159	0.16	0.158	0.159	0.162	0.163	0.166	0.165	0.163	0.162	0.165	0.164	0.163	0.169	0.166	0.169	0.169	0.169	0.168	0.17	0.171	0.172	0.176	0.174	0.176	0.175	0.176	0.174	0.175	0.177	0.177	0.178	0.178	0.176	0.178	0.178	0.181	0.179	0.181	0.181	0.183	0.185	0.182	0.185
		C11	Sample X18	0.16	0.159	0.161	0.162	0.159	0.162	0.164	0.164	0.169	0.167	0.164	0.167	0.169	0.165	0.167	0.171	0.169	0.173	0.173	0.169	0.17	0.176	0.174	0.174	0.179	0.176	0.179	0.176	0.178	0.176	0.178	0.176	0.18	0.182	0.178	0.177	0.181	0.182	0.184	0.183	0.185	0.183	0.188	0.186	0.187	0.188
	Average	#DIV/0!	#DIV/0!	0.152	0.151333	0.154	0.154667	0.153	0.155333	0.158333	0.158667	0.162	0.161	0.158333	0.160333	0.162667	0.165667	0.167333	0.167667	0.167	0.172333	0.173333	0.169667	0.169	0.171333	0.172333	0.171	0.175667	0.172667	0.175	0.173667	0.175	0.173333	0.175	0.174333	0.177	0.178333	0.177	0.175333	0.178333	0.179667	0.180667	0.179667	0.182333	0.181333	0.184667	0.184667	0.182333	0.185333
	STDEVA	0	0	0.0113578	0.0115902	0.0104403	0.0110151	0.00953939	0.00907377	0.00814453	0.0083865	0.00964365	0.0087178	0.00896289	0.00763763	0.00776745	0.00208167	0.00450925	0.00416333	0.00173205	0.00305505	0.00450925	0.0011547	0.001	0.00416333	0.00152753	0.00360555	0.00351188	0.00416333	0.00458258	0.00321455	0.00360555	0.00305505	0.003	0.00378594	0.003	0.00351188	0.00173205	0.00208167	0.00251661	0.00208167	0.00351188	0.00305505	0.0023094	0.00152753	0.00288675	0.00152753	0.00450925	0.00251661
		D09	Sample X22	0.141	0.14	0.142	0.146	0.145	0.146	0.151	0.151	0.154	0.154	0.154	0.154	0.156	0.156	0.158	0.162	0.162	0.166	0.165	0.165	0.165	0.169	0.171	0.172	0.175	0.175	0.176	0.176	0.18	0.175	0.178	0.179	0.183	0.185	0.183	0.184	0.186	0.189	0.19	0.19	0.192	0.196	0.202	0.205	0.198	0.204
DPI 1.25 uM		D10	Sample X23	0.153	0.154	0.156	0.155	0.155	0.158	0.162	0.163	0.165	0.166	0.163	0.164	0.163	0.166	0.167	0.17	0.169	0.173	0.172	0.173	0.171	0.174	0.175	0.176	0.18	0.181	0.181	0.183	0.183	0.182	0.182	0.183	0.184	0.187	0.187	0.185	0.187	0.189	0.193	0.191	0.192	0.194	0.196	0.198	0.194	0.2
		D11	Sample X24	0.163	0.163	0.164	0.165	0.163	0.165	0.169	0.172	0.173	0.169	0.169	0.168	0.172	0.17	0.173	0.174	0.173	0.177	0.176	0.175	0.176	0.177	0.179	0.179	0.18	0.182	0.183	0.182	0.183	0.183	0.184	0.183	0.185	0.188	0.186	0.186	0.186	0.189	0.193	0.189	0.193	0.195	0.198	0.199	0.193	0.199
	Average	#DIV/0!	#DIV/0!	0.152333	0.152333	0.154	0.155333	0.154333	0.156333	0.160667	0.162	0.164	0.163	0.162	0.162	0.163667	0.164	0.166	0.168667	0.168	0.172	0.171	0.171	0.170667	0.173333	0.175	0.175667	0.178333	0.179333	0.18	0.180333	0.182	0.18	0.181333	0.181667	0.184	0.186667	0.185333	0.185	0.186333	0.189	0.192	0.19	0.192333	0.195	0.198667	0.200667	0.195	0.201
	STDEVA	0	0	0.0110151	0.0115902	0.0111355	0.00950438	0.0090185	0.00960902	0.00907377	0.0105357	0.00953939	0.00793725	0.00754983	0.0072111	0.00802081	0.0072111	0.00754983	0.0061101	0.00556776	0.00556776	0.00556776	0.0052915	0.00550757	0.00404145	0.004	0.00351188	0.00288675	0.00378594	0.00360555	0.00378594	0.00173205	0.0043589	0.00305505	0.0023094	0.001	0.00152753	0.00208167	0.001	0.00057735	3.39935e-17	0.00173205	0.001	0.00057735	0.001	0.00305505	0.00378594	0.00264575	0.00264575
		E09	Sample X28	0.148	0.148	0.152	0.154	0.15	0.151	0.159	0.159	0.163	0.163	0.161	0.164	0.161	0.164	0.165	0.169	0.17	0.176	0.172	0.172	0.173	0.176	0.177	0.179	0.181	0.182	0.186	0.185	0.186	0.186	0.187	0.191	0.196	0.202	0.199	0.196	0.197	0.198	0.199	0.199	0.202	0.206	0.212	0.211	0.205	0.211
DPI 0.625 uM		E10	Sample X29	0.155	0.153	0.159	0.163	0.162	0.164	0.166	0.166	0.171	0.171	0.172	0.172	0.172	0.174	0.177	0.181	0.179	0.181	0.183	0.182	0.181	0.184	0.187	0.188	0.19	0.192	0.193	0.191	0.195	0.194	0.195	0.196	0.2	0.201	0.201	0.2	0.204	0.205	0.208	0.206	0.21	0.211	0.214	0.215	0.213	0.216
		E11	Sample X30	0.156	0.153	0.157	0.158	0.159	0.16	0.163	0.164	0.167	0.167	0.191	0.237	0.28	0.259	0.175	0.174	0.173	0.176	0.176	0.178	0.177	0.18	0.18	0.18	0.185	0.186	0.187	0.187	0.189	0.191	0.196	0.193	0.193	0.197	0.195	0.194	0.196	0.198	0.2	0.2	0.203	0.203	0.207	0.209	0.208	0.209
	Average	#DIV/0!	#DIV/0!	0.153	0.151333	0.156	0.158333	0.157	0.158333	0.162667	0.163	0.167	0.167	0.174667	0.191	0.204333	0.199	0.172333	0.174667	0.174	0.177667	0.177	0.177333	0.177	0.18	0.181333	0.182333	0.185333	0.186667	0.188667	0.187667	0.19	0.190333	0.192667	0.193333	0.196333	0.2	0.198333	0.196667	0.199	0.200333	0.202333	0.201667	0.205	0.206667	0.211	0.211667	0.208667	0.212
	STDEVA	0	0	0.0043589	0.00288675	0.00360555	0.00450925	0.006245	0.00665833	0.00351188	0.00360555	0.004	0.004	0.0151767	0.0400375	0.0657597	0.0522015	0.0064291	0.00602771	0.00458258	0.00288675	0.00556776	0.00503322	0.004	0.004	0.0051316	0.00493288	0.00450925	0.00503322	0.00378594	0.00305505	0.00458258	0.00404145	0.00493288	0.00251661	0.00351188	0.00264575	0.00305505	0.00305505	0.0043589	0.00404145	0.00493288	0.00378594	0.0043589	0.00404145	0.00360555	0.00305505	0.00404145	0.00360555
		F09	Sample X34	0.145	0.144	0.148	0.151	0.148	0.151	0.156	0.158	0.162	0.162	0.162	0.164	0.163	0.167	0.17	0.172	0.174	0.178	0.179	0.179	0.179	0.184	0.186	0.186	0.191	0.19	0.192	0.193	0.194	0.195	0.198	0.202	0.203	0.205	0.204	0.205	0.209	0.21	0.213	0.213	0.215	0.219	0.224	0.223	0.221	0.226
DPI 0.3125 uM		F10	Sample X35	0.153	0.154	0.156	0.16	0.158	0.158	0.164	0.163	0.169	0.168	0.168	0.172	0.173	0.178	0.179	0.184	0.184	0.187	0.185	0.186	0.183	0.188	0.19	0.189	0.195	0.194	0.196	0.196	0.198	0.199	0.2	0.202	0.203	0.207	0.207	0.206	0.211	0.213	0.216	0.215	0.219	0.219	0.224	0.226	0.224	0.227
		F11	Sample X36	0.155	0.153	0.156	0.157	0.161	0.16	0.163	0.164	0.167	0.167	0.168	0.167	0.17	0.169	0.172	0.175	0.176	0.177	0.179	0.182	0.18	0.183	0.185	0.188	0.191	0.191	0.192	0.192	0.196	0.192	0.196	0.198	0.199	0.201	0.202	0.201	0.203	0.205	0.209	0.209	0.21	0.213	0.218	0.217	0.215	0.22
	Average	#DIV/0!	#DIV/0!	0.151	0.150333	0.153333	0.156	0.155667	0.156333	0.161	0.161667	0.166	0.165667	0.166	0.167667	0.168667	0.171333	0.173667	0.177	0.178	0.180667	0.181	0.182333	0.180667	0.185	0.187	0.187667	0.192333	0.191667	0.193333	0.193667	0.196	0.195333	0.198	0.200667	0.201667	0.204333	0.204333	0.204	0.207667	0.209333	0.212667	0.212333	0.214667	0.217	0.222	0.222	0.22	0.224333
	STDEVA	0	0	0.0052915	0.00550757	0.0046188	0.00458258	0.00680686	0.00472582	0.0043589	0.00321455	0.00360555	0.00321455	0.0034641	0.00404145	0.0051316	0.00585947	0.00472582	0.006245	0.0052915	0.00550757	0.0034641	0.00351188	0.00208167	0.00264575	0.00264575	0.00152753	0.0023094	0.00208167	0.0023094	0.00208167	0.002	0.00351188	0.002	0.0023094	0.0023094	0.00305505	0.00251661	0.00264575	0.00416333	0.00404145	0.00351188	0.00305505	0.00450925	0.0034641	0.0034641	0.00458258	0.00458258	0.00378594
		G09	Sample X40	0.146	0.146	0.153	0.154	0.155	0.164	0.161	0.161	0.165	0.187	0.167	0.167	0.169	0.172	0.175	0.18	0.177	0.183	0.183	0.184	0.184	0.189	0.192	0.194	0.196	0.198	0.2	0.2	0.203	0.203	0.205	0.207	0.21	0.212	0.212	0.213	0.219	0.219	0.223	0.222	0.228	0.228	0.232	0.234	0.231	0.235
DPI 0.15625 uM		G10	Sample X41	0.151	0.152	0.154	0.159	0.159	0.16	0.169	0.167	0.17	0.171	0.17	0.172	0.173	0.176	0.178	0.184	0.184	0.188	0.188	0.191	0.19	0.193	0.197	0.197	0.204	0.204	0.204	0.205	0.208	0.209	0.211	0.215	0.217	0.22	0.22	0.22	0.224	0.227	0.23	0.232	0.235	0.235	0.241	0.245	0.241	0.246
		G11	Sample X42	0.159	0.16	0.163	0.166	0.165	0.168	0.172	0.17	0.173	0.176	0.176	0.175	0.182	0.18	0.182	0.187	0.186	0.191	0.192	0.193	0.196	0.199	0.201	0.203	0.205	0.209	0.215	0.215	0.216	0.215	0.218	0.218	0.22	0.224	0.223	0.226	0.228	0.23	0.233	0.233	0.24	0.241	0.245	0.252	0.249	0.255
	Average	#DIV/0!	#DIV/0!	0.152	0.152667	0.156667	0.159667	0.159667	0.164	0.167333	0.166	0.169333	0.178	0.171	0.171333	0.174667	0.176	0.178333	0.183667	0.182333	0.187333	0.187667	0.189333	0.19	0.193667	0.196667	0.198	0.201667	0.203667	0.206333	0.206667	0.209	0.209	0.211333	0.213333	0.215667	0.218667	0.218333	0.219667	0.223667	0.225333	0.228667	0.229	0.234333	0.234667	0.239333	0.243667	0.240333	0.245333
	STDEVA	0	0	0.00655744	0.00702377	0.00550757	0.00602771	0.00503322	0.004	0.00568624	0.00458258	0.00404145	0.00818535	0.00458258	0.00404145	0.00665833	0.004	0.00351188	0.00351188	0.00472582	0.00404145	0.00450925	0.00472582	0.006	0.00503322	0.00450925	0.00458258	0.00493288	0.00550757	0.00776745	0.00763763	0.00655744	0.006	0.00650641	0.00568624	0.0051316	0.0061101	0.00568624	0.00650641	0.00450925	0.00568624	0.0051316	0.00608276	0.00602771	0.00650641	0.00665833	0.00907377	0.0090185	0.0100167
		H09	Sample X46	0.133	0.129	0.132	0.134	0.132	0.132	0.134	0.136	0.137	0.138	0.134	0.136	0.138	0.135	0.135	0.137	0.136	0.135	0.136	0.133	0.132	0.135	0.137	0.139	0.139	0.138	0.141	0.139	0.141	0.138	0.138	0.137	0.141	0.14	0.138	0.137	0.137	0.139	0.142	0.148	0.157	0.145	0.145	0.139	0.151	0.136
DPI 0 uM		H10	Sample X47	0.136	0.133	0.134	0.137	0.133	0.133	0.135	0.133	0.134	0.134	0.137	0.129	0.137	0.134	0.13	0.132	0.138	0.133	0.128	0.13	0.135	0.134	0.13	0.128	0.134	0.13	0.13	0.128	0.129	0.128	0.127	0.127	0.126	0.129	0.125	0.12	0.121	0.123	0.123	0.121	0.122	0.118	0.121	0.12	0.119	0.119
		H11	Sample X48	0.138	0.135	0.139	0.139	0.136	0.139	0.146	0.147	0.151	0.15	0.14	0.141	0.142	0.139	0.137	0.139	0.136	0.137	0.134	0.133	0.134	0.133	0.135	0.135	0.136	0.136	0.135	0.136	0.133	0.131	0.13	0.13	0.131	0.131	0.128	0.128	0.127	0.127	0.128	0.125	0.129	0.124	0.128	0.126	0.125	0.124
	Average	#DIV/0!	#DIV/0!	0.135667	0.132333	0.135	0.136667	0.133667	0.134667	0.138333	0.138667	0.140667	0.140667	0.137	0.135333	0.139	0.136	0.134	0.136	0.136667	0.135	0.132667	0.132	0.133667	0.134	0.134	0.134	0.136333	0.134667	0.135333	0.134333	0.134333	0.132333	0.131667	0.131333	0.132667	0.133333	0.130333	0.128333	0.128333	0.129667	0.131	0.131333	0.136	0.129	0.131333	0.128333	0.131667	0.126333
	STDEVA	0	0	0.00251661	0.00305505	0.00360555	0.00251661	0.00208167	0.00378594	0.00665833	0.00737111	0.00907377	0.00832666	0.003	0.00602771	0.00264575	0.00264575	0.00360555	0.00360555	0.0011547	0.002	0.00416333	0.00173205	0.00152753	0.001	0.00360555	0.00556776	0.00251661	0.00416333	0.00550757	0.00568624	0.0061101	0.0051316	0.00568624	0.0051316	0.00763763	0.00585947	0.00680686	0.0085049	0.0080829	0.00832666	0.00984886	0.0145717	0.0185203	0.0141774	0.0123423	0.00971253	0.0170098	0.00873689
Notes: Assay is measured with 7 different concentrations of DPI. n=3 repeats. Time course is from 0-99 min, intervial is 1 min. We calculate average and STDEVA value for each minute.
		Time	0 min	1 min	2 min	3 min	4 min	5 min	6 min	7 min	8 min	9 min	10 min	11 min	12 min	13 min	14 min	15 min	16 min	17 min	18 min	19 min	20 min	21 min	22 min	23 min	24 min	25 min	26 min	27 min	28 min	29 min	30 min	31 min	32 min	33 min	34 min	35 min	36 min	37 min	38 min	39 min	40 min	41 min	42 min	43 min	44 min	45 min	46 min
DPI 10 uM		10	0.155	0.153667	0.164333	0.160333	0.156	0.157	0.161333	0.178333	0.174	0.161333	0.160333	0.16	0.201	0.166333	0.209	0.164667	0.163667	0.177	0.164	0.171667	0.166667	0.227	0.168667	0.232333	0.168333	0.189667	0.169333	0.207	0.17	0.228	0.168333	0.223	0.170667	0.222667	0.169	0.208667	0.17	0.202333	0.173667	0.192333	0.175	0.173333	0.177	0.175333	0.174333	0.178333	0.176667
		Std Dev	0.007	0.00450925	0.0111505	0.00152753	0.00458258	0.00655744	0.00416333	0.0266333	0.0194679	0.00550757	0.00680686	0.007	0.0641561	0.00763763	0.079	0.00568624	0.00568624	0.0160935	0.006245	0.0125831	0.00351188	0.103116	0.00378594	0.112385	0.0061101	0.0341955	0.00416333	0.0615873	0.0072111	0.0987725	0.00550757	0.0892356	0.00503322	0.0852311	0.00458258	0.0669801	0.005	0.0526245	0.00550757	0.0345302	0.00360555	0.00404145	0.005	0.00321455	0.00321455	0.00251661	0.00251661
DPI 5 uM		5	0.155333	0.153667	0.155667	0.157	0.155333	0.156	0.16	0.160667	0.164	0.163	0.162	0.161667	0.162	0.162333	0.162	0.164667	0.163333	0.168667	0.168667	0.166333	0.170333	0.169333	0.177667	0.173	0.184667	0.18	0.180667	0.189333	0.179333	0.186333	0.189667	0.181333	0.194	0.185667	0.189667	0.189333	0.179667	0.193333	0.189	0.188667	0.199667	0.197	0.209667	0.204667	0.201	0.204333	0.197667
		Std Dev	0.00814453	0.00680686	0.00665833	0.00781025	0.00550757	0.0052915	0.00608276	0.0057735	0.0043589	0.00458258	0.007	0.00416333	0.00458258	0.00404145	0.0034641	0.0023094	0.00404145	0.00321455	0.00503322	0.00208167	0.0111505	0.00351188	0.0187172	0.0103923	0.0228108	0.0156205	0.0142244	0.0274287	0.00750555	0.0188768	0.022745	0.00929157	0.0257099	0.0110604	0.0181751	0.0215019	0.0061101	0.0211975	0.0115326	0.0146401	0.0249867	0.0170587	0.03188	0.0310054	0.0196723	0.0201329	0.0197569
DPI 2.5 uM		2.5	0.152	0.151333	0.154	0.154667	0.153	0.155333	0.158333	0.158667	0.162	0.161	0.158333	0.160333	0.162667	0.165667	0.167333	0.167667	0.167	0.172333	0.173333	0.169667	0.169	0.171333	0.172333	0.171	0.175667	0.172667	0.175	0.173667	0.175	0.173333	0.175	0.174333	0.177	0.178333	0.177	0.175333	0.178333	0.179667	0.180667	0.179667	0.182333	0.181333	0.184667	0.184667	0.182333	0.185333	0.185667
		Std Dev	0.0113578	0.0115902	0.0104403	0.0110151	0.00953939	0.00907377	0.00814453	0.0083865	0.00964365	0.0087178	0.00896289	0.00763763	0.00776745	0.00208167	0.00450925	0.00416333	0.00173205	0.00305505	0.00450925	0.0011547	0.001	0.00416333	0.00152753	0.00360555	0.00351188	0.00416333	0.00458258	0.00321455	0.00360555	0.00305505	0.003	0.00378594	0.003	0.00351188	0.00173205	0.00208167	0.00251661	0.00208167	0.00351188	0.00305505	0.0023094	0.00152753	0.00288675	0.00152753	0.00450925	0.00251661	0.00208167
DPI 1.25 uM		1.25	0.152333	0.152333	0.154	0.155333	0.154333	0.156333	0.160667	0.162	0.164	0.163	0.162	0.162	0.163667	0.164	0.166	0.168667	0.168	0.172	0.171	0.171	0.170667	0.173333	0.175	0.175667	0.178333	0.179333	0.18	0.180333	0.182	0.18	0.181333	0.181667	0.184	0.186667	0.185333	0.185	0.186333	0.189	0.192	0.19	0.192333	0.195	0.198667	0.200667	0.195	0.201	0.200333
		Std Dev	0.0110151	0.0115902	0.0111355	0.00950438	0.0090185	0.00960902	0.00907377	0.0105357	0.00953939	0.00793725	0.00754983	0.0072111	0.00802081	0.0072111	0.00754983	0.0061101	0.00556776	0.00556776	0.00556776	0.0052915	0.00550757	0.00404145	0.004	0.00351188	0.00288675	0.00378594	0.00360555	0.00378594	0.00173205	0.0043589	0.00305505	0.0023094	0.001	0.00152753	0.00208167	0.001	0.00057735	3.39935e-17	0.00173205	0.001	0.00057735	0.001	0.00305505	0.00378594	0.00264575	0.00264575	0.00321455
DPI 0.625 uM		0.625	0.153	0.151333	0.156	0.158333	0.157	0.158333	0.162667	0.163	0.167	0.167	0.174667	0.191	0.204333	0.199	0.172333	0.174667	0.174	0.177667	0.177	0.177333	0.177	0.18	0.181333	0.182333	0.185333	0.186667	0.188667	0.187667	0.19	0.190333	0.192667	0.193333	0.196333	0.2	0.198333	0.196667	0.199	0.200333	0.202333	0.201667	0.205	0.206667	0.211	0.211667	0.208667	0.212	0.211333
		Std Dev	0.0043589	0.00288675	0.00360555	0.00450925	0.006245	0.00665833	0.00351188	0.00360555	0.004	0.004	0.0151767	0.0400375	0.0657597	0.0522015	0.0064291	0.00602771	0.00458258	0.00288675	0.00556776	0.00503322	0.004	0.004	0.0051316	0.00493288	0.00450925	0.00503322	0.00378594	0.00305505	0.00458258	0.00404145	0.00493288	0.00251661	0.00351188	0.00264575	0.00305505	0.00305505	0.0043589	0.00404145	0.00493288	0.00378594	0.0043589	0.00404145	0.00360555	0.00305505	0.00404145	0.00360555	0.00305505
DPI 0.3125 uM		0.3125	0.151	0.150333	0.153333	0.156	0.155667	0.156333	0.161	0.161667	0.166	0.165667	0.166	0.167667	0.168667	0.171333	0.173667	0.177	0.178	0.180667	0.181	0.182333	0.180667	0.185	0.187	0.187667	0.192333	0.191667	0.193333	0.193667	0.196	0.195333	0.198	0.200667	0.201667	0.204333	0.204333	0.204	0.207667	0.209333	0.212667	0.212333	0.214667	0.217	0.222	0.222	0.22	0.224333	0.226
		Std Dev	0.0052915	0.00550757	0.0046188	0.00458258	0.00680686	0.00472582	0.0043589	0.00321455	0.00360555	0.00321455	0.0034641	0.00404145	0.0051316	0.00585947	0.00472582	0.006245	0.0052915	0.00550757	0.0034641	0.00351188	0.00208167	0.00264575	0.00264575	0.00152753	0.0023094	0.00208167	0.0023094	0.00208167	0.002	0.00351188	0.002	0.0023094	0.0023094	0.00305505	0.00251661	0.00264575	0.00416333	0.00404145	0.00351188	0.00305505	0.00450925	0.0034641	0.0034641	0.00458258	0.00458258	0.00378594	0.00556776
DPI 0.15625 uM		0.15625	0.152	0.152667	0.156667	0.159667	0.159667	0.164	0.167333	0.166	0.169333	0.178	0.171	0.171333	0.174667	0.176	0.178333	0.183667	0.182333	0.187333	0.187667	0.189333	0.19	0.193667	0.196667	0.198	0.201667	0.203667	0.206333	0.206667	0.209	0.209	0.211333	0.213333	0.215667	0.218667	0.218333	0.219667	0.223667	0.225333	0.228667	0.229	0.234333	0.234667	0.239333	0.243667	0.240333	0.245333	0.245333
		Std Dev	0.00655744	0.00702377	0.00550757	0.00602771	0.00503322	0.004	0.00568624	0.00458258	0.00404145	0.00818535	0.00458258	0.00404145	0.00665833	0.004	0.00351188	0.00351188	0.00472582	0.00404145	0.00450925	0.00472582	0.006	0.00503322	0.00450925	0.00458258	0.00493288	0.00550757	0.00776745	0.00763763	0.00655744	0.006	0.00650641	0.00568624	0.0051316	0.0061101	0.00568624	0.00650641	0.00450925	0.00568624	0.0051316	0.00608276	0.00602771	0.00650641	0.00665833	0.00907377	0.0090185	0.0100167	0.0064291
DPI 0 uM		0	0.135667	0.132333	0.135	0.136667	0.133667	0.134667	0.138333	0.138667	0.140667	0.140667	0.137	0.135333	0.139	0.136	0.134	0.136	0.136667	0.135	0.132667	0.132	0.133667	0.134	0.134	0.134	0.136333	0.134667	0.135333	0.134333	0.134333	0.132333	0.131667	0.131333	0.132667	0.133333	0.130333	0.128333	0.128333	0.129667	0.131	0.131333	0.136	0.129	0.131333	0.128333	0.131667	0.126333	0.125333
		Std Dev	0.00251661	0.00305505	0.00360555	0.00251661	0.00208167	0.00378594	0.00665833	0.00737111	0.00907377	0.00832666	0.003	0.00602771	0.00264575	0.00264575	0.00360555	0.00360555	0.0011547	0.002	0.00416333	0.00173205	0.00152753	0.001	0.00360555	0.00556776	0.00251661	0.00416333	0.00550757	0.00568624	0.0061101	0.0051316	0.00568624	0.0051316	0.00763763	0.00585947	0.00680686	0.0085049	0.0080829	0.00832666	0.00984886	0.0145717	0.0185203	0.0141774	0.0123423	0.00971253	0.0170098	0.00873689	0.00873689
		Control	0.138333	0.142667	0.151	0.161	0.167333	0.174333	0.204667	0.204333	0.198333	0.203667	0.21	0.215667	0.221	0.23	0.237333	0.248333	0.252667	0.263	0.268	0.275333	0.280333	0.290667	0.297667	0.303667	0.314	0.319333	0.325667	0.332	0.342333	0.347	0.354667	0.360333	0.368667	0.376667	0.382	0.388	0.396333	0.402333	0.412	0.418	0.426	0.432667	0.443	0.449	0.453333	0.462667	0.468333
		Std Dev	0.0083865	0.0080829	0.00608276	0.00519615	0.00665833	0.0057735	0.0355293	0.0262742	0.00665833	0.00635085	0.0069282	0.00737111	0.00964365	0.0072111	0.0057735	0.00776745	0.00737111	0.00608276	0.007	0.0057735	0.0085049	0.00635085	0.00723418	0.00737111	0.00655744	0.0070946	0.00814453	0.00818535	0.00680686	0.00888819	0.00763763	0.0070946	0.00862168	0.00802081	0.00754983	0.008544	0.0090185	0.00802081	0.00754983	0.00754983	0.008544	0.00665833	0.00818535	0.0072111	0.00832666	0.00665833	0.00832666
Notes: We calculate the average and STDEVA values of all time ( from 0-99 min). The value is at the end of column. The system control is 0.117667.
			parameter 1	parameter 2	parameter 3	parameter 4	parameter 5
		10	0.186	0.00360555	0.069	1.86486	0.0974473	9.99517	0.304905	1
		5	0.206333	0.0110604	0.0893333	2.41441	0.298931	12.9406	0.935331	0.69897
		2.5	0.203333	0.00288675	0.0863333	2.33333	0.0780203	12.506	0.24412	0.39794
		1.25	0.226333	0.00404145	0.109333	2.95495	0.109228	15.8378	0.341767	0.09691
		0.625	0.259333	0.00152753	0.142333	3.84685	0.0412845	20.6181	0.129176	-0.20412
		0.3125	0.294333	0.00321455	0.177333	4.79279	0.0868797	25.6881	0.27184	-0.50515
		0.15625	0.341	0.0137477	0.224	6.05405	0.37156	32.4481	1.16258	-0.80618
		0	0.807333	0.020108	0.690333	18.6577	0.543461	100	1.70045	#NUM!
		Blank	0.117667
Notes: The calculation is the parameter1 subtract system control, then we get parameter3. The equation is parameter 3 /37000X 1000X1000. For STDEVA, the calculation is similar. We take parameter 4 and 5 values to plot curve.
[truncated: 54 more columns]

## Sheet: Fig 1d
Figure 1d
raw data			Notes: n=5, there are 3 blank repeats of F, G and H
User: ADMIN
Path: C:\Program Files (x86)\BMG\Omega\Admin\Data\
Test ID: 302
Test Name: N0X5_50nM_12ran_2_ca st activity09302021
Date: 9/30/2021
Time: 3:08:03 PM
Absorbance			Absorbance values are displayed as OD
	data1	data2	data3	data4	data5	data6	data7	data8	ata9	data10	data11	data12
lane	1	2	3	4	5	6	7	8	9	10	11	12
Ca (uM)	11.7	4	3	2	1	0.8	0.6	0.405	0.1806	0.045	0.0051	0
Cycle 1 (0 min)
	Raw Data (438)
	1	2	3	4	5	6	7	8	9	10	11	12
A	0.18	0.18	0.186	0.184	0.176	0.176	0.183	0.186	0.181	0.179	0.175	0.178
B	0.179	0.186	0.185	0.206	0.185	0.182	0.195	0.185	0.185	0.183	0.175	0.204
C	0.179	0.181	0.184	0.188	0.185	0.185	0.183	0.186	0.186	0.183	0.182	0.18
D	0.181	0.183	0.183	0.186	0.182	0.181	0.186	0.196	0.182	0.179	0.173	0.174
E	0.185	0.179	0.183	0.187	0.19	0.189	0.186	0.208	0.2	0.176	0.175	0.188
F	0.174	0.169	0.168	0.166	0.179	0.177	0.181	0.184	0.16	0.174	0.17	0.176	Blank
G	0.171	0.17	0.171	0.17	0.179	0.17	0.168	0.178	0.172	0.175	0.214	0.174	Blank
H	0.171	0.166	0.163	0.178	0.169	0.171	0.167	0.162	0.162	0.169	0.172	0.173	Blank
Cycle 2 (0 min 55 s)
	Raw Data (438)
	1	2	3	4	5	6	7	8	9	10	11	12
A	0.189	0.194	0.197	0.195	0.19	0.193	0.196	0.192	0.184	0.178	0.177	0.179
B	0.193	0.197	0.2	0.213	0.196	0.19	0.199	0.192	0.188	0.184	0.174	0.18
C	0.189	0.192	0.194	0.2	0.196	0.197	0.191	0.19	0.189	0.183	0.182	0.182
D	0.194	0.197	0.197	0.198	0.193	0.193	0.195	0.202	0.187	0.183	0.175	0.177
E	0.2	0.187	0.196	0.197	0.198	0.2	0.197	0.212	0.197	0.178	0.178	0.187
F	0.173	0.169	0.164	0.165	0.178	0.177	0.18	0.186	0.159	0.171	0.171	0.18
G	0.172	0.169	0.167	0.171	0.179	0.169	0.167	0.183	0.171	0.177	0.172	0.174
H	0.172	0.165	0.162	0.177	0.166	0.17	0.167	0.165	0.161	0.168	0.173	0.171
Cycle 3 (1 min 50 s)
	Raw Data (438)
	1	2	3	4	5	6	7	8	9	10	11	12
A	0.204	0.208	0.214	0.211	0.204	0.204	0.201	0.196	0.19	0.185	0.18	0.181
B	0.208	0.213	0.217	0.23	0.208	0.202	0.207	0.199	0.191	0.187	0.176	0.183
C	0.203	0.208	0.209	0.215	0.207	0.206	0.199	0.199	0.192	0.185	0.183	0.181
D	0.211	0.21	0.213	0.215	0.205	0.206	0.205	0.21	0.189	0.185	0.175	0.18
E	0.215	0.205	0.213	0.215	0.209	0.212	0.203	0.22	0.204	0.179	0.176	0.19
F	0.175	0.173	0.164	0.166	0.178	0.179	0.18	0.187	0.162	0.172	0.176	0.185
G	0.172	0.17	0.168	0.17	0.18	0.17	0.169	0.187	0.173	0.182	0.171	0.176
H	0.171	0.169	0.164	0.179	0.171	0.17	0.171	0.169	0.163	0.172	0.175	0.174
Cycle 4 (2 min 45 s)
	Raw Data (438)
	1	2	3	4	5	6	7	8	9	10	11	12
A	0.224	0.226	0.233	0.233	0.222	0.218	0.223	0.209	0.195	0.189	0.18	0.181
B	0.228	0.234	0.233	0.245	0.223	0.213	0.221	0.209	0.196	0.191	0.18	0.188
C	0.223	0.231	0.232	0.235	0.223	0.221	0.208	0.205	0.198	0.19	0.187	0.185
D	0.235	0.232	0.233	0.239	0.219	0.221	0.224	0.221	0.195	0.19	0.181	0.181
E	0.243	0.226	0.228	0.234	0.229	0.225	0.214	0.23	0.209	0.184	0.181	0.194
F	0.174	0.177	0.165	0.167	0.176	0.182	0.18	0.187	0.167	0.177	0.178	0.188
G	0.175	0.173	0.17	0.173	0.182	0.175	0.171	0.195	0.176	0.185	0.176	0.178
H	0.174	0.169	0.168	0.183	0.174	0.17	0.173	0.172	0.167	0.177	0.179	0.177
Cycle 5 (3 min 40 s)
	Raw Data (438)
	1	2	3	4	5	6	7	8	9	10	11	12
A	0.242	0.243	0.251	0.247	0.232	0.23	0.223	0.216	0.195	0.189	0.182	0.182
B	0.246	0.253	0.253	0.259	0.236	0.224	0.23	0.213	0.2	0.194	0.18	0.188
C	0.242	0.247	0.246	0.25	0.236	0.233	0.216	0.211	0.199	0.19	0.186	0.184
D	0.252	0.251	0.251	0.262	0.231	0.234	0.229	0.227	0.197	0.19	0.182	0.183
E	0.255	0.245	0.247	0.251	0.244	0.237	0.223	0.237	0.211	0.186	0.181	0.193
F	0.169	0.176	0.163	0.167	0.174	0.181	0.18	0.186	0.169	0.175	0.177	0.186
G	0.173	0.172	0.168	0.171	0.181	0.176	0.166	0.191	0.173	0.183	0.175	0.174
H	0.172	0.166	0.166	0.181	0.174	0.171	0.168	0.17	0.166	0.175	0.177	0.174
Cycle 6 (4 min 35 s)
	Raw Data (438)
	1	2	3	4	5	6	7	8	9	10	11	12
A	0.265	0.267	0.272	0.276	0.249	0.248	0.237	0.224	0.2	0.195	0.182	0.182
B	0.269	0.274	0.273	0.28	0.255	0.236	0.241	0.221	0.205	0.194	0.183	0.187
C	0.265	0.269	0.269	0.268	0.246	0.245	0.224	0.22	0.204	0.193	0.189	0.185
D	0.276	0.271	0.273	0.273	0.246	0.248	0.241	0.237	0.196	0.195	0.181	0.187
E	0.28	0.267	0.268	0.271	0.257	0.254	0.233	0.244	0.215	0.189	0.184	0.197
F	0.172	0.177	0.163	0.169	0.176	0.182	0.181	0.188	0.17	0.178	0.179	0.191
G	0.177	0.174	0.17	0.173	0.182	0.177	0.168	0.192	0.178	0.183	0.178	0.177
H	0.177	0.166	0.171	0.185	0.177	0.172	0.172	0.176	0.173	0.179	0.181	0.174
Cycle 7 (5 min 30 s)
	Raw Data (438)
	1	2	3	4	5	6	7	8	9	10	11	12
A	0.289	0.29	0.294	0.284	0.264	0.261	0.25	0.236	0.205	0.197	0.185	0.183
B	0.292	0.296	0.293	0.297	0.269	0.248	0.251	0.227	0.209	0.196	0.179	0.191
C	0.286	0.29	0.288	0.29	0.26	0.26	0.235	0.226	0.206	0.203	0.187	0.187
D	0.299	0.292	0.297	0.297	0.258	0.261	0.25	0.244	0.2	0.196	0.181	0.185
E	0.302	0.287	0.29	0.292	0.271	0.267	0.249	0.254	0.22	0.19	0.183	0.196
F	0.17	0.179	0.166	0.174	0.176	0.183	0.182	0.187	0.176	0.181	0.18	0.19
G	0.174	0.175	0.17	0.174	0.183	0.18	0.167	0.192	0.177	0.184	0.211	0.178
H	0.176	0.172	0.17	0.184	0.178	0.172	0.171	0.177	0.175	0.18	0.18	0.177
Cycle 8 (6 min 25 s)
	Raw Data (438)
	1	2	3	4	5	6	7	8	9	10	11	12
A	0.315	0.313	0.32	0.308	0.28	0.276	0.265	0.243	0.211	0.199	0.187	0.186
B	0.317	0.322	0.313	0.316	0.287	0.264	0.263	0.237	0.212	0.197	0.185	0.19
C	0.312	0.316	0.312	0.312	0.277	0.274	0.245	0.235	0.209	0.202	0.193	0.19
D	0.325	0.313	0.319	0.318	0.274	0.276	0.263	0.256	0.204	0.2	0.183	0.186
E	0.332	0.314	0.314	0.313	0.288	0.281	0.252	0.262	0.225	0.194	0.187	0.199
F	0.172	0.182	0.17	0.174	0.177	0.186	0.183	0.186	0.178	0.184	0.183	0.192
G	0.176	0.179	0.17	0.175	0.181	0.183	0.171	0.191	0.18	0.189	0.18	0.178
H	0.176	0.172	0.171	0.187	0.179	0.177	0.173	0.179	0.175	0.184	0.182	0.18
Cycle 9 (7 min 20 s)
	Raw Data (438)
	1	2	3	4	5	6	7	8	9	10	11	12
A	0.339	0.335	0.341	0.328	0.296	0.29	0.274	0.254	0.214	0.198	0.185	0.184
B	0.341	0.345	0.338	0.334	0.301	0.273	0.272	0.24	0.215	0.201	0.182	0.19
C	0.333	0.335	0.337	0.333	0.288	0.287	0.252	0.241	0.214	0.202	0.191	0.191
D	0.348	0.335	0.34	0.338	0.286	0.288	0.276	0.26	0.207	0.2	0.185	0.189
E	0.353	0.334	0.335	0.334	0.305	0.296	0.261	0.269	0.226	0.195	0.184	0.194
F	0.17	0.179	0.164	0.175	0.175	0.185	0.183	0.186	0.177	0.184	0.181	0.191
G	0.174	0.176	0.171	0.174	0.198	0.18	0.167	0.189	0.18	0.184	0.184	0.179
H	0.175	0.171	0.172	0.186	0.179	0.174	0.172	0.179	0.177	0.182	0.182	0.176
Cycle 10 (8 min 15 s)
	Raw Data (438)
	1	2	3	4	5	6	7	8	9	10	11	12
A	0.365	0.362	0.365	0.351	0.315	0.307	0.29	0.261	0.221	0.203	0.188	0.188
B	0.37	0.378	0.362	0.357	0.323	0.29	0.288	0.249	0.223	0.207	0.184	0.192
C	0.361	0.361	0.357	0.357	0.308	0.304	0.265	0.251	0.221	0.207	0.192	0.192
D	0.376	0.361	0.366	0.36	0.304	0.31	0.295	0.274	0.211	0.204	0.187	0.19
E	0.383	0.362	0.359	0.357	0.323	0.313	0.275	0.283	0.233	0.2	0.188	0.198
F	0.172	0.18	0.171	0.178	0.181	0.187	0.185	0.19	0.181	0.185	0.183	0.192
G	0.179	0.177	0.175	0.177	0.21	0.185	0.173	0.189	0.184	0.188	0.181	0.18
H	0.178	0.175	0.176	0.189	0.18	0.178	0.174	0.181	0.181	0.184	0.183	0.18
Cycle 11 (9 min 10 s)
	Raw Data (438)
	1	2	3	4	5	6	7	8	9	10	11	12
A	0.391	0.387	0.391	0.372	0.331	0.325	0.301	0.273	0.222	0.205	0.191	0.189
B	0.396	0.398	0.387	0.379	0.34	0.304	0.297	0.26	0.225	0.207	0.189	0.194
C	0.385	0.386	0.38	0.378	0.321	0.316	0.273	0.26	0.224	0.208	0.193	0.191
D	0.403	0.385	0.391	0.383	0.317	0.323	0.316	0.281	0.214	0.207	0.189	0.189
E	0.41	0.385	0.382	0.377	0.34	0.326	0.284	0.289	0.236	0.202	0.188	0.199
F	0.176	0.179	0.171	0.179	0.18	0.187	0.185	0.187	0.182	0.188	0.186	0.192
G	0.178	0.185	0.174	0.178	0.182	0.185	0.174	0.188	0.184	0.192	0.18	0.18
H	0.177	0.175	0.174	0.19	0.183	0.177	0.173	0.181	0.181	0.185	0.186	0.18
Cycle 12 (10 min 5 s)
	Raw Data (438)
	1	2	3	4	5	6	7	8	9	10	11	12
A	0.42	0.412	0.417	0.394	0.352	0.344	0.317	0.284	0.23	0.209	0.191	0.192
B	0.424	0.423	0.412	0.4	0.357	0.318	0.312	0.269	0.23	0.211	0.188	0.196
C	0.412	0.413	0.405	0.4	0.337	0.335	0.284	0.27	0.227	0.213	0.196	0.194
D	0.431	0.412	0.416	0.407	0.336	0.342	0.323	0.294	0.218	0.21	0.19	0.193
E	0.438	0.413	0.406	0.402	0.361	0.346	0.295	0.3	0.241	0.203	0.191	0.202
F	0.175	0.181	0.175	0.181	0.183	0.189	0.189	0.189	0.185	0.188	0.186	0.192
G	0.181	0.18	0.177	0.179	0.231	0.186	0.176	0.189	0.185	0.2	0.181	0.184
H	0.179	0.176	0.176	0.191	0.181	0.182	0.177	0.187	0.185	0.19	0.183	0.182
Cycle 13 (11 min)
	Raw Data (438)
	1	2	3	4	5	6	7	8	9	10	11	12
A	0.447	0.438	0.444	0.416	0.372	0.36	0.331	0.294	0.235	0.212	0.195	0.195
B	0.45	0.452	0.439	0.421	0.381	0.331	0.322	0.277	0.234	0.212	0.189	0.199
C	0.437	0.437	0.429	0.424	0.352	0.349	0.296	0.277	0.234	0.217	0.199	0.196
D	0.458	0.434	0.442	0.431	0.35	0.355	0.336	0.306	0.221	0.214	0.2	0.192
E	0.467	0.439	0.43	0.423	0.379	0.36	0.307	0.308	0.251	0.207	0.19	0.203
F	0.178	0.183	0.173	0.18	0.184	0.188	0.188	0.189	0.184	0.191	0.187	0.194
G	0.182	0.181	0.177	0.179	0.254	0.188	0.177	0.19	0.188	0.198	0.181	0.182
H	0.181	0.176	0.174	0.191	0.182	0.181	0.178	0.185	0.184	0.188	0.185	0.18
Cycle 14 (11 min 55 s)
	Raw Data (438)
	1	2	3	4	5	6	7	8	9	10	11	12
A	0.47	0.462	0.464	0.437	0.385	0.373	0.343	0.302	0.236	0.214	0.192	0.195
B	0.477	0.477	0.461	0.44	0.391	0.344	0.333	0.283	0.235	0.213	0.189	0.197
C	0.462	0.471	0.448	0.447	0.366	0.361	0.3	0.282	0.234	0.216	0.196	0.196
D	0.482	0.454	0.465	0.454	0.363	0.369	0.358	0.311	0.223	0.213	0.189	0.19
E	0.493	0.461	0.452	0.445	0.395	0.372	0.315	0.315	0.249	0.209	0.19	0.203
F	0.175	0.179	0.172	0.18	0.181	0.184	0.185	0.186	0.183	0.187	0.183	0.19
G	0.178	0.227	0.175	0.177	0.183	0.183	0.173	0.185	0.186	0.195	0.178	0.18
H	0.177	0.173	0.174	0.19	0.18	0.181	0.177	0.184	0.18	0.186	0.185	0.179
Cycle 15 (12 min 50 s)
	Raw Data (438)
	1	2	3	4	5	6	7	8	9	10	11	12
A	0.5	0.489	0.494	0.46	0.406	0.394	0.357	0.313	0.243	0.217	0.196	0.197
B	0.506	0.507	0.487	0.464	0.413	0.358	0.348	0.292	0.245	0.215	0.19	0.199
C	0.49	0.49	0.477	0.47	0.382	0.377	0.318	0.294	0.241	0.222	0.2	0.197
D	0.513	0.482	0.492	0.48	0.381	0.388	0.366	0.322	0.228	0.219	0.193	0.195
E	0.521	0.487	0.477	0.467	0.413	0.39	0.33	0.327	0.254	0.212	0.195	0.206
F	0.179	0.183	0.175	0.183	0.183	0.188	0.189	0.188	0.184	0.19	0.184	0.193
G	0.182	0.217	0.175	0.18	0.235	0.186	0.177	0.188	0.189	0.198	0.194	0.182
H	0.18	0.177	0.178	0.192	0.181	0.183	0.178	0.187	0.184	0.189	0.184	0.182
Cycle 16 (13 min 45 s)
	Raw Data (438)
	1	2	3	4	5	6	7	8	9	10	11	12
A	0.526	0.514	0.519	0.483	0.421	0.408	0.37	0.322	0.246	0.219	0.197	0.197
B	0.532	0.532	0.512	0.485	0.43	0.373	0.361	0.299	0.247	0.218	0.191	0.199
C	0.517	0.515	0.499	0.491	0.398	0.393	0.326	0.301	0.245	0.223	0.201	0.2
D	0.539	0.507	0.517	0.501	0.394	0.403	0.381	0.333	0.232	0.219	0.193	0.194
E	0.549	0.514	0.501	0.488	0.431	0.405	0.339	0.335	0.259	0.213	0.194	0.206
F	0.177	0.181	0.175	0.181	0.184	0.187	0.188	0.187	0.183	0.189	0.186	0.192
G	0.18	0.211	0.177	0.178	0.234	0.187	0.176	0.187	0.187	0.192	0.226	0.181
H	0.18	0.176	0.177	0.191	0.183	0.182	0.178	0.185	0.183	0.189	0.185	0.185
Cycle 17 (14 min 40 s)
	Raw Data (438)
	1	2	3	4	5	6	7	8	9	10	11	12
A	0.557	0.544	0.547	0.507	0.442	0.425	0.383	0.333	0.251	0.224	0.2	0.199
B	0.563	0.559	0.538	0.508	0.448	0.389	0.372	0.309	0.255	0.223	0.194	0.201
C	0.543	0.543	0.525	0.516	0.415	0.41	0.336	0.31	0.249	0.225	0.201	0.2
D	0.567	0.532	0.544	0.526	0.414	0.42	0.406	0.345	0.236	0.225	0.211	0.196
E	0.579	0.54	0.527	0.514	0.449	0.424	0.352	0.367	0.267	0.218	0.197	0.208
F	0.181	0.183	0.178	0.184	0.185	0.189	0.19	0.188	0.187	0.191	0.186	0.194
G	0.183	0.188	0.18	0.179	0.186	0.189	0.18	0.189	0.189	0.197	0.18	0.183
H	0.182	0.179	0.176	0.194	0.184	0.189	0.178	0.186	0.186	0.191	0.187	0.182
Cycle 18 (15 min 35 s)
	Raw Data (438)
	1	2	3	4	5	6	7	8	9	10	11	12
A	0.58	0.568	0.571	0.528	0.457	0.442	0.395	0.339	0.254	0.223	0.197	0.199
B	0.589	0.585	0.561	0.53	0.466	0.405	0.384	0.315	0.254	0.222	0.194	0.2
C	0.569	0.568	0.547	0.537	0.429	0.422	0.346	0.318	0.25	0.229	0.2	0.198
D	0.593	0.554	0.568	0.547	0.425	0.434	0.439	0.351	0.238	0.225	0.197	0.193
E	0.606	0.564	0.55	0.536	0.468	0.437	0.362	0.355	0.267	0.218	0.196	0.209
F	0.179	0.181	0.175	0.181	0.184	0.187	0.189	0.188	0.186	0.189	0.185	0.193
G	0.18	0.194	0.18	0.18	0.191	0.189	0.177	0.187	0.186	0.202	0.182	0.183
H	0.182	0.177	0.177	0.192	0.181	0.186	0.178	0.187	0.184	0.189	0.184	0.181
Cycle 19 (16 min 30 s)
	Raw Data (438)
	1	2	3	4	5	6	7	8	9	10	11	12
A	0.61	0.596	0.599	0.553	0.478	0.458	0.412	0.353	0.263	0.232	0.207	0.202
B	0.617	0.615	0.591	0.555	0.487	0.418	0.399	0.328	0.262	0.228	0.197	0.203
C	0.596	0.596	0.575	0.564	0.448	0.442	0.36	0.33	0.259	0.271	0.204	0.203
D	0.623	0.583	0.597	0.576	0.444	0.453	0.431	0.366	0.244	0.23	0.198	0.199
E	0.636	0.593	0.576	0.56	0.487	0.455	0.375	0.366	0.273	0.224	0.201	0.212
F	0.183	0.183	0.177	0.185	0.187	0.192	0.192	0.191	0.186	0.193	0.185	0.195
G	0.182	0.239	0.184	0.182	0.226	0.187	0.179	0.189	0.187	0.203	0.183	0.185
H	0.184	0.179	0.178	0.194	0.184	0.186	0.181	0.189	0.188	0.191	0.189	0.186
Cycle 20 (17 min 25 s)
	Raw Data (438)
	1	2	3	4	5	6	7	8	9	10	11	12
A	0.637	0.619	0.622	0.572	0.494	0.475	0.425	0.363	0.265	0.229	0.201	0.203
B	0.642	0.64	0.61	0.574	0.504	0.429	0.409	0.333	0.265	0.228	0.196	0.201
C	0.622	0.619	0.595	0.592	0.459	0.451	0.366	0.336	0.259	0.232	0.209	0.201
D	0.645	0.605	0.618	0.598	0.456	0.466	0.422	0.373	0.246	0.23	0.199	0.197
E	0.665	0.616	0.597	0.582	0.503	0.472	0.384	0.374	0.276	0.224	0.199	0.21
F	0.181	0.182	0.178	0.182	0.185	0.189	0.192	0.187	0.185	0.19	0.185	0.194
G	0.181	0.223	0.179	0.179	0.251	0.186	0.177	0.186	0.187	0.203	0.2	0.183
H	0.181	0.178	0.179	0.192	0.183	0.186	0.181	0.186	0.187	0.192	0.185	0.184
Cycle 21 (18 min 20 s)
	Raw Data (438)
	1	2	3	4	5	6	7	8	9	10	11	12
A	0.665	0.647	0.647	0.596	0.51	0.49	0.441	0.371	0.269	0.234	0.201	0.202
B	0.67	0.665	0.638	0.605	0.522	0.443	0.422	0.34	0.27	0.23	0.196	0.203
C	0.648	0.644	0.619	0.606	0.476	0.469	0.377	0.346	0.265	0.237	0.206	0.201
D	0.675	0.629	0.645	0.619	0.474	0.483	0.455	0.384	0.25	0.233	0.201	0.199
E	0.69	0.642	0.62	0.604	0.52	0.485	0.396	0.383	0.281	0.226	0.201	0.211
F	0.18	0.185	0.176	0.185	0.186	0.188	0.189	0.187	0.188	0.19	0.188	0.192
G	0.183	0.18	0.181	0.18	0.247	0.188	0.177	0.184	0.186	0.204	0.184	0.183
H	0.181	0.179	0.176	0.193	0.182	0.186	0.179	0.188	0.185	0.189	0.187	0.185
Cycle 22 (19 min 15 s)
	Raw Data (438)
	1	2	3	4	5	6	7	8	9	10	11	12
A	0.689	0.669	0.671	0.616	0.527	0.506	0.452	0.382	0.273	0.233	0.202	0.205
B	0.699	0.694	0.662	0.632	0.539	0.454	0.434	0.348	0.273	0.233	0.198	0.204
C	0.672	0.669	0.645	0.629	0.494	0.482	0.385	0.351	0.268	0.236	0.207	0.204
D	0.702	0.653	0.668	0.641	0.487	0.496	0.457	0.391	0.25	0.236	0.213	0.197
E	0.718	0.666	0.645	0.625	0.538	0.499	0.405	0.391	0.284	0.229	0.202	0.21
F	0.18	0.181	0.178	0.183	0.184	0.187	0.188	0.187	0.184	0.188	0.185	0.19
G	0.182	0.209	0.178	0.178	0.182	0.187	0.178	0.184	0.183	0.198	0.267	0.181
H	0.181	0.177	0.177	0.191	0.18	0.185	0.178	0.189	0.184	0.189	0.186	0.182
Cycle 23 (20 min 10 s)
	Raw Data (438)
	1	2	3	4	5	6	7	8	9	10	11	12
A	0.717	0.699	0.697	0.642	0.55	0.527	0.468	0.393	0.28	0.239	0.206	0.206
B	0.726	0.721	0.692	0.652	0.559	0.471	0.447	0.36	0.281	0.237	0.202	0.208
C	0.701	0.699	0.667	0.656	0.51	0.502	0.399	0.363	0.274	0.247	0.21	0.205
D	0.73	0.679	0.694	0.667	0.504	0.515	0.463	0.404	0.256	0.239	0.201	0.202
E	0.749	0.695	0.672	0.651	0.56	0.517	0.42	0.402	0.289	0.231	0.204	0.215
F	0.182	0.184	0.179	0.183	0.185	0.192	0.191	0.189	0.188	0.192	0.187	0.194
G	0.184	0.213	0.182	0.183	0.193	0.187	0.18	0.187	0.186	0.215	0.182	0.184
H	0.186	0.179	0.18	0.194	0.183	0.188	0.181	0.194	0.187	0.192	0.187	0.183
Cycle 24 (21 min 5 s)
	Raw Data (438)
	1	2	3	4	5	6	7	8	9	10	11	12
A	0.742	0.722	0.723	0.66	0.565	0.54	0.479	0.401	0.282	0.24	0.204	0.208
B	0.751	0.748	0.714	0.701	0.574	0.484	0.46	0.366	0.283	0.238	0.202	0.208
C	0.727	0.72	0.693	0.676	0.52	0.511	0.407	0.369	0.276	0.244	0.208	0.206
D	0.757	0.703	0.72	0.689	0.518	0.529	0.49	0.411	0.259	0.241	0.201	0.201
E	0.772	0.72	0.695	0.669	0.575	0.532	0.429	0.41	0.294	0.238	0.203	0.216
F	0.181	0.182	0.18	0.185	0.186	0.188	0.192	0.188	0.186	0.192	0.184	0.193
G	0.184	0.18	0.181	0.18	0.251	0.189	0.179	0.184	0.188	0.207	0.184	0.182
H	0.187	0.179	0.179	0.192	0.186	0.19	0.181	0.195	0.186	0.189	0.188	0.185
Cycle 25 (22 min)
	Raw Data (438)
	1	2	3	4	5	6	7	8	9	10	11	12
A	0.768	0.75	0.75	0.685	0.583	0.558	0.493	0.412	0.288	0.244	0.207	0.207
B	0.779	0.775	0.737	0.739	0.596	0.497	0.471	0.375	0.29	0.24	0.205	0.21
C	0.755	0.749	0.715	0.7	0.538	0.529	0.419	0.379	0.284	0.247	0.21	0.209
D	0.781	0.729	0.744	0.712	0.534	0.545	0.513	0.425	0.266	0.246	0.203	0.204
E	0.802	0.747	0.717	0.691	0.595	0.548	0.439	0.422	0.298	0.244	0.205	0.225
F	0.183	0.185	0.178	0.186	0.187	0.189	0.191	0.19	0.189	0.193	0.185	0.194
G	0.184	0.208	0.185	0.182	0.246	0.19	0.182	0.186	0.186	0.198	0.253	0.185
H	0.189	0.18	0.179	0.196	0.183	0.189	0.182	0.198	0.19	0.192	0.189	0.188
Cycle 26 (22 min 55 s)
	Raw Data (438)
	1	2	3	4	5	6	7	8	9	10	11	12
A	0.797	0.775	0.775	0.706	0.601	0.572	0.505	0.423	0.292	0.246	0.212	0.21
B	0.809	0.803	0.767	0.739	0.614	0.512	0.483	0.385	0.294	0.243	0.207	0.209
C	0.778	0.772	0.739	0.721	0.554	0.544	0.43	0.387	0.286	0.248	0.213	0.212
D	0.809	0.75	0.77	0.734	0.551	0.562	0.519	0.433	0.266	0.248	0.205	0.203
E	0.829	0.77	0.742	0.715	0.614	0.57	0.452	0.431	0.302	0.25	0.206	0.217
F	0.183	0.183	0.181	0.185	0.188	0.19	0.19	0.187	0.187	0.194	0.185	0.195
G	0.181	0.208	0.182	0.181	0.259	0.189	0.179	0.186	0.188	0.211	0.184	0.183
H	0.186	0.179	0.179	0.195	0.185	0.189	0.181	0.196	0.186	0.193	0.189	0.186
Cycle 27 (23 min 50 s)
	Raw Data (438)
	1	2	3	4	5	6	7	8	9	10	11	12
A	0.818	0.799	0.797	0.727	0.618	0.587	0.517	0.429	0.294	0.246	0.208	0.209
B	0.833	0.827	0.786	0.763	0.63	0.524	0.493	0.39	0.297	0.243	0.204	0.206
C	0.801	0.796	0.762	0.743	0.57	0.556	0.435	0.393	0.288	0.308	0.211	0.208
D	0.834	0.773	0.797	0.756	0.564	0.576	0.535	0.442	0.269	0.247	0.21	0.208
E	0.854	0.794	0.762	0.733	0.628	0.575	0.459	0.439	0.304	0.252	0.206	0.219
F	0.181	0.181	0.178	0.185	0.186	0.186	0.19	0.187	0.186	0.19	0.186	0.193
G	0.183	0.18	0.18	0.178	0.246	0.188	0.179	0.183	0.185	0.212	0.183	0.18
H	0.184	0.18	0.176	0.193	0.181	0.187	0.181	0.194	0.185	0.188	0.186	0.182
Cycle 28 (24 min 45 s)
	Raw Data (438)
	1	2	3	4	5	6	7	8	9	10	11	12
A	0.85	0.827	0.822	0.752	0.636	0.603	0.532	0.442	0.303	0.252	0.213	0.212
B	0.862	0.854	0.814	0.811	0.648	0.541	0.509	0.401	0.303	0.249	0.208	0.212
C	0.835	0.822	0.788	0.766	0.586	0.576	0.45	0.405	0.293	0.256	0.214	0.212
D	0.863	0.798	0.819	0.783	0.582	0.592	0.57	0.454	0.277	0.252	0.206	0.212
E	0.884	0.819	0.79	0.758	0.647	0.594	0.475	0.449	0.312	0.253	0.211	0.224
F	0.182	0.184	0.179	0.186	0.188	0.191	0.194	0.19	0.19	0.193	0.188	0.195
G	0.185	0.211	0.181	0.181	0.184	0.19	0.182	0.188	0.189	0.198	0.28	0.186
H	0.186	0.184	0.181	0.196	0.183	0.189	0.184	0.198	0.187	0.193	0.189	0.185
Cycle 29 (25 min 40 s)
	Raw Data (438)
	1	2	3	4	5	6	7	8	9	10	11	12
A	0.871	0.848	0.853	0.771	0.649	0.617	0.545	0.45	0.303	0.251	0.21	0.211
B	0.885	0.879	0.832	0.808	0.666	0.551	0.52	0.406	0.305	0.251	0.206	0.211
C	0.853	0.847	0.807	0.785	0.598	0.588	0.458	0.412	0.296	0.256	0.214	0.211
D	0.886	0.822	0.841	0.801	0.594	0.607	0.588	0.461	0.274	0.297	0.206	0.207
E	0.905	0.845	0.808	0.777	0.659	0.608	0.482	0.456	0.313	0.257	0.21	0.222
F	0.181	0.183	0.177	0.183	0.185	0.187	0.191	0.189	0.186	0.191	0.186	0.194
G	0.181	0.205	0.18	0.179	0.191	0.189	0.178	0.185	0.189	0.214	0.181	0.183
H	0.184	0.179	0.178	0.193	0.183	0.186	0.18	0.196	0.186	0.189	0.186	0.185
Cycle 30 (26 min 35 s)
	Raw Data (438)
	1	2	3	4	5	6	7	8	9	10	11	12
A	0.899	0.875	0.87	0.793	0.667	0.637	0.56	0.459	0.311	0.256	0.212	0.215
B	0.913	0.906	0.861	0.832	0.686	0.567	0.533	0.417	0.309	0.253	0.211	0.212
C	0.879	0.872	0.833	0.813	0.616	0.602	0.472	0.42	0.303	0.259	0.218	0.216
D	0.914	0.846	0.869	0.829	0.609	0.626	0.588	0.472	0.281	0.258	0.22	0.208
E	0.937	0.871	0.894	0.798	0.683	0.623	0.497	0.469	0.318	0.254	0.213	0.223
F	0.183	0.185	0.181	0.188	0.187	0.191	0.193	0.189	0.188	0.194	0.188	0.193
G	0.184	0.182	0.181	0.182	0.256	0.192	0.182	0.187	0.188	0.222	0.186	0.185
H	0.187	0.369	0.181	0.195	0.184	0.191	0.183	0.198	0.19	0.191	0.19	0.189
Cycle 31 (27 min 30 s)
	Raw Data (438)
	1	2	3	4	5	6	7	8	9	10	11	12
A	0.927	0.899	0.897	0.814	0.685	0.651	0.57	0.468	0.316	0.258	0.214	0.216
B	0.938	0.929	0.885	0.872	0.703	0.582	0.545	0.425	0.315	0.255	0.211	0.214
C	0.904	0.899	0.855	0.831	0.631	0.616	0.483	0.428	0.305	0.314	0.219	0.218
D	0.938	0.869	0.903	0.848	0.625	0.636	0.608	0.482	0.29	0.259	0.215	0.209
E	0.961	0.894	0.857	0.821	0.698	0.67	0.505	0.476	0.326	0.256	0.214	0.228
F	0.182	0.185	0.181	0.185	0.188	0.191	0.191	0.188	0.187	0.192	0.187	0.195
G	0.184	0.216	0.182	0.185	0.19	0.191	0.181	0.186	0.188	0.213	0.292	0.185
H	0.187	0.291	0.18	0.196	0.186	0.19	0.182	0.199	0.19	0.19	0.19	0.184
Cycle 32 (28 min 25 s)
	Raw Data (438)
	1	2	3	4	5	6	7	8	9	10	11	12
A	0.946	0.922	0.919	0.835	0.702	0.666	0.585	0.477	0.318	0.259	0.214	0.214
B	0.963	0.955	0.905	0.887	0.717	0.591	0.554	0.431	0.32	0.255	0.211	0.214
C	0.929	0.919	0.876	0.852	0.644	0.63	0.488	0.438	0.308	0.264	0.219	0.216
D	0.962	0.891	0.913	0.869	0.638	0.652	0.675	0.493	0.287	0.259	0.211	0.21
E	0.989	0.915	0.968	0.839	0.715	0.655	0.515	0.487	0.326	0.261	0.212	0.225
F	0.184	0.185	0.183	0.184	0.186	0.187	0.192	0.187	0.188	0.188	0.187	0.194
G	0.182	0.227	0.18	0.181	0.211	0.191	0.181	0.184	0.187	0.211	0.184	0.183
H	0.188	0.22	0.178	0.193	0.184	0.187	0.182	0.197	0.187	0.191	0.186	0.186
Cycle 33 (29 min 20 s)
	Raw Data (438)
	1	2	3	4	5	6	7	8	9	10	11	12
A	0.973	0.946	0.941	0.854	0.72	0.682	0.597	0.487	0.322	0.264	0.215	0.218
B	0.99	0.98	0.933	0.907	0.736	0.605	0.567	0.44	0.323	0.262	0.215	0.216
C	0.953	0.942	0.899	0.874	0.661	0.647	0.498	0.446	0.313	0.266	0.221	0.217
D	0.989	0.914	0.938	0.892	0.655	0.667	0.636	0.5	0.294	0.264	0.212	0.212
E	1.014	0.946	0.902	0.862	0.729	0.665	0.526	0.496	0.333	0.262	0.214	0.228
F	0.182	0.184	0.177	0.186	0.187	0.189	0.191	0.188	0.188	0.19	0.189	0.196
G	0.185	0.183	0.181	0.181	0.215	0.188	0.18	0.186	0.189	0.217	0.184	0.183
H	0.185	0.614	0.179	0.196	0.186	0.189	0.181	0.198	0.188	0.191	0.19	0.184
Cycle 34 (30 min 15 s)
	Raw Data (438)
	1	2	3	4	5	6	7	8	9	10	11	12
A	0.998	0.971	0.968	0.878	0.737	0.696	0.61	0.498	0.33	0.265	0.219	0.221
B	1.017	1.009	0.955	0.953	0.754	0.621	0.579	0.448	0.329	0.264	0.213	0.224
C	0.98	0.969	0.923	0.897	0.675	0.662	0.51	0.454	0.319	0.337	0.223	0.22
D	1.016	0.94	0.963	0.916	0.668	0.687	0.653	0.511	0.295	0.268	0.214	0.213
E	1.04	0.968	1.019	0.884	0.753	0.682	0.537	0.505	0.336	0.27	0.215	0.234
F	0.184	0.184	0.184	0.187	0.188	0.191	0.193	0.189	0.19	0.192	0.188	0.196
G	0.184	0.229	0.183	0.183	0.224	0.193	0.182	0.186	0.191	0.223	0.261	0.187
H	0.186	0.358	0.182	0.197	0.186	0.192	0.186	0.198	0.189	0.193	0.191	0.187
Cycle 35 (31 min 10 s)
	Raw Data (438)
	1	2	3	4	5	6	7	8	9	10	11	12
A	1.024	0.993	0.987	0.896	0.749	0.711	0.622	0.505	0.33	0.267	0.218	0.219
B	1.036	1.029	0.976	0.938	0.771	0.629	0.587	0.456	0.331	0.264	0.216	0.218
C	1.002	0.989	0.942	0.916	0.689	0.673	0.519	0.462	0.32	0.271	0.222	0.219
D	1.037	0.961	0.985	0.932	0.685	0.698	0.667	0.52	0.299	0.306	0.22	0.214
E	1.064	0.989	0.942	0.904	0.765	0.696	0.547	0.512	0.341	0.274	0.216	0.23
F	0.182	0.185	0.181	0.186	0.187	0.189	0.192	0.188	0.187	0.191	0.185	0.194
G	0.183	0.216	0.18	0.183	0.259	0.189	0.181	0.184	0.187	0.212	0.184	0.183
H	0.188	0.315	0.179	0.196	0.184	0.19	0.183	0.198	0.188	0.195	0.188	0.185
Cycle 36 (32 min 5 s)
	Raw Data (438)
	1	2	3	4	5	6	7	8	9	10	11	12
A	1.046	1.018	1.011	0.916	0.769	0.727	0.634	0.516	0.337	0.27	0.222	0.223
B	1.064	1.054	1.002	0.965	0.787	0.645	0.602	0.469	0.337	0.268	0.218	0.219
C	1.027	1.017	0.968	0.937	0.706	0.689	0.529	0.47	0.325	0.276	0.225	0.222
D	1.064	0.982	1.01	0.958	0.698	0.716	0.677	0.53	0.304	0.271	0.216	0.216
E	1.088	1.013	1.066	0.925	0.784	0.713	0.557	0.523	0.346	0.278	0.219	0.236
F	0.185	0.185	0.182	0.187	0.187	0.19	0.194	0.19	0.19	0.194	0.189	0.196
G	0.185	0.183	0.181	0.181	0.248	0.191	0.182	0.187	0.191	0.21	0.186	0.184
H	0.19	0.582	0.184	0.196	0.186	0.19	0.185	0.198	0.188	0.197	0.189	0.188
Cycle 37 (33 min)
	Raw Data (438)
	1	2	3	4	5	6	7	8	9	10	11	12
A	1.069	1.04	1.034	0.935	0.784	0.741	0.645	0.522	0.34	0.27	0.221	0.225
B	1.09	1.078	1.02	1.02	0.802	0.656	0.611	0.472	0.341	0.269	0.216	0.22
C	1.048	1.038	0.987	0.957	0.718	0.701	0.537	0.479	0.328	0.326	0.224	0.222
D	1.087	1.005	1.03	0.977	0.711	0.726	0.644	0.539	0.306	0.273	0.217	0.215
E	1.114	1.034	0.988	0.942	0.798	0.724	0.566	0.532	0.349	0.277	0.22	0.234
F	0.183	0.184	0.18	0.186	0.186	0.189	0.192	0.189	0.188	0.192	0.186	0.194
G	0.184	0.212	0.18	0.182	0.185	0.19	0.18	0.185	0.188	0.214	0.286	0.184
H	0.187	0.508	0.179	0.195	0.182	0.189	0.183	0.197	0.187	0.197	0.19	0.187
Cycle 38 (33 min 55 s)
	Raw Data (438)
	1	2	3	4	5	6	7	8	9	10	11	12
A	1.096	1.066	1.058	0.96	0.802	0.758	0.659	0.536	0.35	0.277	0.224	0.227
B	1.115	1.105	1.046	0.989	0.823	0.671	0.626	0.481	0.347	0.273	0.219	0.226
C	1.074	1.062	1.013	0.981	0.735	0.717	0.551	0.488	0.336	0.287	0.229	0.225
D	1.115	1.03	1.058	0.999	0.729	0.743	0.681	0.551	0.311	0.278	0.228	0.219
E	1.14	1.06	1.113	0.965	0.818	0.743	0.581	0.543	0.357	0.284	0.223	0.238
F	0.185	0.188	0.183	0.188	0.191	0.192	0.197	0.192	0.193	0.194	0.191	0.198
G	0.186	0.233	0.185	0.184	0.193	0.193	0.184	0.188	0.194	0.216	0.187	0.188
H	0.192	0.339	0.182	0.197	0.187	0.192	0.186	0.201	0.192	0.196	0.193	0.191
Cycle 39 (34 min 50 s)
	Raw Data (438)
	1	2	3	4	5	6	7	8	9	10	11	12
A	1.121	1.088	1.079	0.977	0.816	0.77	0.671	0.544	0.35	0.279	0.224	0.228
B	1.139	1.127	1.071	1.033	0.84	0.684	0.636	0.489	0.349	0.274	0.221	0.223
C	1.099	1.084	1.033	0.998	0.746	0.731	0.559	0.494	0.339	0.282	0.228	0.231
D	1.136	1.05	1.077	1.021	0.741	0.757	0.734	0.56	0.315	0.279	0.221	0.219
E	1.164	1.082	1.032	0.988	0.831	0.753	0.59	0.55	0.356	0.271	0.224	0.236
F	0.183	0.186	0.183	0.188	0.188	0.193	0.193	0.189	0.191	0.192	0.19	0.196
G	0.186	0.184	0.183	0.184	0.257	0.192	0.184	0.185	0.192	0.213	0.186	0.185
H	0.188	0.288	0.181	0.198	0.188	0.189	0.183	0.198	0.19	0.194	0.191	0.189
Cycle 40 (35 min 45 s)
	Raw Data (438)
	1	2	3	4	5	6	7	8	9	10	11	12
A	1.142	1.108	1.101	0.995	0.832	0.786	0.683	0.55	0.353	0.279	0.226	0.227
B	1.163	1.149	1.089	1.072	0.853	0.694	0.648	0.496	0.354	0.274	0.219	0.225
C	1.118	1.107	1.051	1.018	0.761	0.742	0.567	0.503	0.34	0.285	0.229	0.228
D	1.16	1.068	1.098	1.04	0.754	0.769	0.706	0.566	0.316	0.282	0.238	0.218
E	1.186	1.103	1.151	1.003	0.847	0.766	0.597	0.557	0.359	0.272	0.223	0.235
F	0.185	0.185	0.184	0.187	0.188	0.19	0.193	0.192	0.19	0.194	0.188	0.197
G	0.184	0.197	0.182	0.182	0.251	0.189	0.182	0.185	0.189	0.216	0.276	0.186
H	0.188	0.209	0.18	0.194	0.185	0.188	0.184	0.198	0.189	0.193	0.19	0.186
Cycle 41 (36 min 40 s)
	Raw Data (438)
	1	2	3	4	5	6	7	8	9	10	11	12
A	1.165	1.133	1.125	1.017	0.851	0.802	0.694	0.561	0.356	0.283	0.228	0.229
B	1.186	1.174	1.111	1.054	0.871	0.709	0.659	0.502	0.356	0.279	0.222	0.225
C	1.142	1.129	1.071	1.037	0.778	0.758	0.578	0.51	0.344	0.287	0.231	0.23
D	1.182	1.089	1.121	1.06	0.768	0.784	0.735	0.576	0.32	0.326	0.237	0.223
E	1.213	1.126	1.072	1.024	0.864	0.78	0.609	0.564	0.364	0.275	0.224	0.237
F	0.186	0.185	0.183	0.187	0.188	0.189	0.194	0.189	0.189	0.193	0.186	0.194
G	0.185	0.203	0.181	0.182	0.255	0.189	0.183	0.186	0.192	0.216	0.185	0.184
H	0.186	0.319	0.18	0.194	0.185	0.191	0.183	0.198	0.188	0.192	0.189	0.185
Cycle 42 (37 min 35 s)
	Raw Data (438)
	1	2	3	4	5	6	7	8	9	10	11	12
A	1.185	1.153	1.145	1.032	0.861	0.812	0.703	0.565	0.359	0.283	0.226	0.226
B	1.206	1.194	1.131	1.083	0.884	0.717	0.667	0.509	0.359	0.279	0.222	0.223
C	1.163	1.147	1.092	1.058	0.787	0.768	0.585	0.513	0.346	0.285	0.231	0.231
D	1.205	1.11	1.143	1.08	0.782	0.794	0.727	0.584	0.32	0.284	0.218	0.221
E	1.233	1.146	1.159	1.042	0.879	0.793	0.618	0.579	0.368	0.275	0.222	0.235
F	0.184	0.184	0.178	0.185	0.185	0.188	0.19	0.187	0.186	0.191	0.185	0.195
G	0.182	0.182	0.181	0.18	0.241	0.19	0.179	0.185	0.198	0.217	0.183	0.182
H	0.185	0.305	0.178	0.192	0.185	0.188	0.181	0.2	0.188	0.188	0.188	0.185
Cycle 43 (38 min 30 s)
	Raw Data (438)
	1	2	3	4	5	6	7	8	9	10	11	12
A	1.21	1.178	1.166	1.055	0.88	0.828	0.718	0.577	0.365	0.288	0.227	0.231
B	1.233	1.219	1.156	1.132	0.9	0.731	0.681	0.519	0.366	0.283	0.225	0.229
C	1.186	1.175	1.114	1.079	0.805	0.784	0.597	0.524	0.352	0.292	0.23	0.235
D	1.23	1.135	1.163	1.101	0.797	0.81	0.728	0.594	0.327	0.288	0.242	0.222
E	1.26	1.17	1.115	1.061	0.895	0.808	0.631	0.583	0.372	0.28	0.227	0.243
F	0.184	0.186	0.182	0.188	0.19	0.19	0.194	0.189	0.191	0.193	0.189	0.195
G	0.186	0.207	0.183	0.183	0.188	0.192	0.184	0.185	0.198	0.221	0.247	0.187
H	0.188	0.181	0.182	0.196	0.186	0.191	0.185	0.198	0.188	0.195	0.192	0.189
Cycle 44 (39 min 25 s)
	Raw Data (438)
	1	2	3	4	5	6	7	8	9	10	11	12
A	1.234	1.197	1.188	1.074	0.892	0.841	0.73	0.584	0.369	0.286	0.228	0.229
B	1.255	1.241	1.174	1.105	0.916	0.744	0.69	0.526	0.367	0.284	0.225	0.228
C	1.208	1.193	1.134	1.099	0.818	0.797	0.604	0.531	0.357	0.295	0.233	0.236
D	1.252	1.155	1.187	1.121	0.808	0.825	0.734	0.602	0.329	0.291	0.249	0.223
E	1.282	1.191	1.237	1.08	0.91	0.821	0.638	0.591	0.377	0.282	0.228	0.238
F	0.185	0.186	0.182	0.187	0.188	0.193	0.193	0.188	0.188	0.191	0.187	0.197
G	0.186	0.22	0.18	0.181	0.197	0.193	0.18	0.185	0.2	0.218	0.186	0.184
H	0.185	0.281	0.182	0.196	0.186	0.191	0.184	0.198	0.19	0.192	0.19	0.188
Cycle 45 (40 min 20 s)
	Raw Data (438)
	1	2	3	4	5	6	7	8	9	10	11	12
A	1.254	1.22	1.21	1.089	0.911	0.856	0.742	0.594	0.373	0.291	0.232	0.232
B	1.277	1.266	1.199	1.143	0.933	0.756	0.702	0.532	0.374	0.286	0.227	0.229
C	1.233	1.216	1.157	1.117	0.832	0.81	0.617	0.54	0.359	0.296	0.233	0.234
D	1.274	1.177	1.208	1.144	0.824	0.839	0.766	0.612	0.333	0.295	0.226	0.231
E	1.307	1.214	1.155	1.101	0.926	0.835	0.647	0.6	0.384	0.286	0.23	0.24
F	0.185	0.187	0.183	0.186	0.19	0.194	0.196	0.189	0.189	0.194	0.19	0.197
G	0.185	0.183	0.183	0.181	0.263	0.191	0.182	0.185	0.201	0.215	0.187	0.186
H	0.188	0.376	0.18	0.196	0.189	0.192	0.185	0.202	0.189	0.195	0.191	0.189
Cycle 46 (41 min 15 s)
	Raw Data (438)
	1	2	3	4	5	6	7	8	9	10	11	12
A	1.275	1.241	1.229	1.109	0.923	0.871	0.753	0.601	0.377	0.292	0.231	0.241
B	1.298	1.288	1.217	1.191	0.947	0.769	0.711	0.538	0.376	0.289	0.227	0.23
C	1.254	1.237	1.175	1.136	0.844	0.822	0.623	0.548	0.362	0.299	0.235	0.236
D	1.298	1.196	1.226	1.159	0.836	0.852	0.797	0.621	0.336	0.295	0.252	0.224
E	1.328	1.236	1.259	1.128	0.941	0.849	0.659	0.607	0.385	0.287	0.229	0.24
F	0.186	0.185	0.181	0.189	0.188	0.189	0.191	0.19	0.188	0.193	0.188	0.196
G	0.186	0.202	0.182	0.181	0.196	0.192	0.183	0.187	0.199	0.217	0.275	0.184
H	0.187	0.202	0.182	0.195	0.185	0.19	0.184	0.198	0.188	0.193	0.191	0.187
Cycle 47 (42 min 10 s)
	Raw Data (438)
	1	2	3	4	5	6	7	8	9	10	11	12
A	1.299	1.262	1.252	1.129	0.938	0.885	0.764	0.611	0.381	0.295	0.234	0.237
B	1.322	1.309	1.239	1.153	0.963	0.78	0.723	0.548	0.382	0.29	0.227	0.232
C	1.276	1.256	1.192	1.156	0.859	0.835	0.632	0.557	0.368	0.302	0.235	0.237
D	1.32	1.216	1.249	1.181	0.854	0.865	0.833	0.629	0.339	0.3	0.228	0.226
E	1.351	1.256	1.194	1.136	0.956	0.862	0.667	0.617	0.39	0.289	0.232	0.248
F	0.187	0.186	0.183	0.188	0.189	0.193	0.195	0.19	0.188	0.192	0.19	0.197
G	0.187	0.216	0.182	0.183	0.256	0.19	0.185	0.187	0.202	0.219	0.187	0.184
H	0.188	0.187	0.181	0.197	0.185	0.191	0.186	0.198	0.19	0.192	0.191	0.188
Cycle 48 (43 min 5 s)
	Raw Data (438)
	1	2	3	4	5	6	7	8	9	10	11	12
A	1.323	1.288	1.274	1.15	0.96	0.9	0.777	0.623	0.387	0.301	0.237	0.241
B	1.346	1.335	1.264	1.212	0.982	0.794	0.735	0.559	0.387	0.295	0.233	0.235
C	1.301	1.283	1.218	1.177	0.875	0.851	0.644	0.565	0.373	0.305	0.239	0.24
D	1.345	1.242	1.272	1.202	0.867	0.883	0.83	0.637	0.346	0.305	0.258	0.231
E	1.378	1.28	1.304	1.158	0.973	0.877	0.68	0.625	0.397	0.295	0.235	0.245
F	0.189	0.19	0.187	0.192	0.192	0.195	0.196	0.194	0.193	0.198	0.19	0.198
G	0.189	0.187	0.185	0.186	0.234	0.195	0.186	0.189	0.199	0.212	0.19	0.189
H	0.19	0.186	0.184	0.2	0.189	0.195	0.188	0.202	0.193	0.194	0.195	0.191
Cycle 49 (44 min)
	Raw Data (438)
	1	2	3	4	5	6	7	8	9	10	11	12
A	1.343	1.306	1.295	1.165	0.971	0.91	0.786	0.627	0.392	0.301	0.236	0.236
B	1.366	1.355	1.282	1.235	0.998	0.805	0.744	0.566	0.392	0.296	0.23	0.233
C	1.319	1.301	1.237	1.194	0.887	0.864	0.651	0.572	0.374	0.307	0.238	0.245
D	1.364	1.259	1.293	1.219	0.877	0.894	0.836	0.649	0.347	0.303	0.23	0.229
E	1.397	1.3	1.235	1.174	0.989	0.895	0.686	0.634	0.399	0.294	0.235	0.246
F	0.186	0.189	0.183	0.189	0.191	0.192	0.196	0.197	0.191	0.194	0.191	0.198
G	0.188	0.203	0.184	0.184	0.198	0.192	0.183	0.186	0.2	0.222	0.19	0.186
H	0.188	0.212	0.184	0.199	0.186	0.193	0.186	0.202	0.192	0.194	0.192	0.19
Cycle 50 (44 min 55 s)
	Raw Data (438)
	1	2	3	4	5	6	7	8	9	10	11	12
A	1.365	1.33	1.316	1.185	0.986	0.926	0.801	0.639	0.396	0.302	0.238	0.24
B	1.39	1.385	1.303	1.201	1.011	0.817	0.756	0.572	0.394	0.299	0.234	0.238
C	1.342	1.325	1.256	1.214	0.902	0.878	0.663	0.581	0.382	0.31	0.241	0.25
D	1.385	1.279	1.315	1.239	0.892	0.909	0.837	0.656	0.35	0.306	0.232	0.254
E	1.421	1.32	1.355	1.194	1.003	0.904	0.699	0.643	0.402	0.297	0.238	0.249
F	0.187	0.188	0.188	0.191	0.192	0.193	0.195	0.192	0.192	0.196	0.189	0.201
G	0.188	0.223	0.185	0.185	0.251	0.195	0.186	0.187	0.2	0.225	0.189	0.188
H	0.191	0.327	0.183	0.201	0.187	0.194	0.189	0.203	0.194	0.195	0.191	0.19
Cycle 51 (45 min 50 s)
	Raw Data (438)
	1	2	3	4	5	6	7	8	9	10	11	12
A	1.379	1.345	1.334	1.201	0.997	0.936	0.805	0.643	0.394	0.303	0.237	0.242
B	1.409	1.395	1.319	1.252	1.023	0.824	0.764	0.576	0.395	0.298	0.23	0.236
C	1.361	1.342	1.273	1.23	0.912	0.887	0.672	0.585	0.382	0.309	0.239	0.246
D	1.402	1.296	1.331	1.255	0.901	0.917	0.863	0.663	0.352	0.308	0.23	0.231
E	1.442	1.336	1.271	1.21	1.014	0.912	0.704	0.647	0.405	0.298	0.232	0.254
F	0.183	0.186	0.182	0.189	0.188	0.19	0.195	0.19	0.19	0.193	0.189	0.195
G	0.186	0.183	0.182	0.181	0.199	0.192	0.181	0.186	0.199	0.216	0.185	0.185
H	0.187	0.194	0.181	0.195	0.186	0.191	0.183	0.198	0.187	0.192	0.191	0.188
Cycle 52 (46 min 45 s)
	Raw Data (438)
	1	2	3	4	5	6	7	8	9	10	11	12
A	1.405	1.368	1.356	1.221	1.013	0.951	0.819	0.655	0.401	0.308	0.239	0.24
B	1.431	1.42	1.341	1.305	1.041	0.84	0.776	0.587	0.402	0.303	0.234	0.238
C	1.382	1.364	1.295	1.249	0.929	0.901	0.687	0.595	0.388	0.314	0.243	0.246
D	1.428	1.317	1.354	1.276	0.916	0.933	0.937	0.674	0.355	0.312	0.257	0.234
E	1.464	1.36	1.403	1.228	1.031	0.929	0.716	0.656	0.409	0.3	0.238	0.25
F	0.188	0.189	0.186	0.192	0.191	0.195	0.195	0.192	0.191	0.194	0.19	0.198
G	0.188	0.196	0.183	0.183	0.249	0.194	0.186	0.188	0.2	0.215	0.188	0.186
H	0.191	0.329	0.184	0.198	0.189	0.194	0.187	0.201	0.191	0.195	0.193	0.19
Cycle 53 (47 min 40 s)
	Raw Data (438)
	1	2	3	4	5	6	7	8	9	10	11	12
A	1.427	1.388	1.373	1.236	1.028	0.965	0.831	0.66	0.405	0.308	0.238	0.24
B	1.453	1.444	1.363	1.255	1.055	0.851	0.785	0.594	0.406	0.301	0.236	0.239
C	1.402	1.383	1.312	1.268	0.939	0.912	0.693	0.6	0.389	0.376	0.244	0.239
D	1.447	1.338	1.374	1.293	0.929	0.944	0.865	0.679	0.358	0.313	0.235	0.234
E	1.484	1.383	1.311	1.248	1.044	0.939	0.725	0.663	0.412	0.303	0.237	0.248
F	0.184	0.185	0.184	0.19	0.19	0.191	0.194	0.192	0.188	0.193	0.187	0.196
G	0.185	0.223	0.183	0.185	0.246	0.193	0.182	0.186	0.197	0.217	0.19	0.186
H	0.188	0.186	0.183	0.198	0.187	0.193	0.184	0.202	0.191	0.194	0.192	0.188
Cycle 54 (48 min 35 s)
	Raw Data (438)
	1	2	3	4	5	6	7	8	9	10	11	12
A	1.45	1.411	1.396	1.256	1.046	0.98	0.843	0.67	0.411	0.313	0.244	0.244
B	1.477	1.462	1.384	1.309	1.072	0.864	0.798	0.602	0.412	0.309	0.236	0.243
C	1.426	1.407	1.334	1.285	0.954	0.928	0.707	0.609	0.395	0.324	0.248	0.242
D	1.47	1.359	1.394	1.315	0.944	0.962	0.863	0.691	0.364	0.318	0.276	0.239
E	1.509	1.405	1.434	1.266	1.063	0.954	0.736	0.674	0.419	0.308	0.243	0.253
F	0.189	0.19	0.186	0.193	0.192	0.195	0.197	0.193	0.193	0.196	0.192	0.201
G	0.189	0.189	0.186	0.188	0.247	0.195	0.186	0.189	0.202	0.22	0.19	0.19
H	0.191	0.215	0.185	0.202	0.189	0.194	0.189	0.203	0.193	0.195	0.195	0.193
Cycle 55 (49 min 30 s)
	Raw Data (438)
	1	2	3	4	5	6	7	8	9	10	11	12
A	1.468	1.428	1.412	1.274	1.056	0.989	0.854	0.677	0.414	0.313	0.242	0.248
B	1.494	1.482	1.4	1.359	1.084	0.874	0.804	0.607	0.411	0.31	0.238	0.241
C	1.442	1.423	1.351	1.305	0.965	0.938	0.716	0.617	0.396	0.322	0.247	0.243
D	1.491	1.377	1.411	1.332	0.96	0.973	0.877	0.697	0.365	0.319	0.29	0.237
E	1.528	1.421	1.349	1.283	1.074	0.966	0.747	0.681	0.423	0.307	0.243	0.253
F	0.187	0.188	0.185	0.19	0.19	0.192	0.196	0.193	0.193	0.195	0.191	0.198
G	0.187	0.207	0.185	0.184	0.204	0.195	0.186	0.188	0.199	0.222	0.187	0.189
H	0.19	0.186	0.182	0.199	0.188	0.192	0.186	0.201	0.191	0.197	0.194	0.191
Cycle 56 (50 min 25 s)
	Raw Data (438)
	1	2	3	4	5	6	7	8	9	10	11	12
A	1.488	1.449	1.432	1.288	1.071	1.007	0.864	0.684	0.417	0.316	0.243	0.243
B	1.516	1.502	1.419	1.332	1.098	0.884	0.818	0.614	0.418	0.311	0.241	0.242
C	1.464	1.446	1.37	1.321	0.977	0.949	0.726	0.622	0.4	0.324	0.248	0.245
D	1.509	1.395	1.431	1.348	0.965	0.985	0.889	0.706	0.368	0.322	0.259	0.269
E	1.549	1.439	1.461	1.3	1.089	0.978	0.751	0.688	0.425	0.31	0.24	0.26
F	0.186	0.188	0.184	0.191	0.19	0.192	0.195	0.192	0.191	0.195	0.191	0.199
G	0.188	0.22	0.184	0.184	0.254	0.195	0.184	0.189	0.201	0.229	0.233	0.187
H	0.189	0.189	0.185	0.201	0.187	0.193	0.187	0.201	0.194	0.194	0.192	0.191
Cycle 57 (51 min 20 s)
	Raw Data (438)
	1	2	3	4	5	6	7	8	9	10	11	12
A	1.511	1.469	1.453	1.306	1.085	1.018	0.873	0.694	0.419	0.319	0.245	0.247
B	1.537	1.522	1.44	1.365	1.113	0.899	0.825	0.625	0.422	0.313	0.241	0.244
C	1.484	1.464	1.39	1.34	0.991	0.964	0.738	0.629	0.407	0.377	0.248	0.246
D	1.531	1.416	1.453	1.366	0.979	0.996	0.985	0.718	0.374	0.324	0.256	0.243
E	1.568	1.46	1.383	1.318	1.103	0.991	0.768	0.695	0.43	0.314	0.243	0.255
F	0.189	0.189	0.186	0.191	0.191	0.192	0.196	0.192	0.191	0.195	0.191	0.199
G	0.19	0.198	0.186	0.186	0.196	0.192	0.185	0.189	0.199	0.234	0.189	0.188
H	0.191	0.189	0.184	0.2	0.19	0.195	0.187	0.202	0.193	0.194	0.194	0.194
Cycle 58 (52 min 15 s)
	Raw Data (438)
	1	2	3	4	5	6	7	8	9	10	11	12
A	1.528	1.487	1.471	1.323	1.097	1.029	0.884	0.701	0.424	0.321	0.244	0.248
B	1.556	1.542	1.457	1.387	1.127	0.907	0.832	0.626	0.422	0.314	0.242	0.244
C	1.503	1.482	1.405	1.357	1.003	0.974	0.741	0.637	0.409	0.331	0.25	0.245
D	1.55	1.433	1.47	1.385	0.991	1.009	0.983	0.722	0.375	0.327	0.243	0.248
E	1.59	1.48	1.495	1.335	1.117	1	0.772	0.706	0.433	0.313	0.245	0.254
F	0.189	0.188	0.186	0.189	0.193	0.194	0.195	0.192	0.192	0.195	0.191	0.199
G	0.186	0.205	0.186	0.185	0.252	0.193	0.185	0.188	0.202	0.227	0.187	0.188
H	0.192	0.188	0.184	0.2	0.187	0.194	0.187	0.201	0.191	0.196	0.192	0.19
Cycle 59 (53 min 10 s)
	Raw Data (438)
	1	2	3	4	5	6	7	8	9	10	11	12
A	1.549	1.505	1.49	1.339	1.112	1.042	0.895	0.708	0.427	0.323	0.247	0.249
B	1.576	1.563	1.478	1.359	1.139	0.921	0.843	0.635	0.431	0.318	0.244	0.247
C	1.522	1.502	1.424	1.373	1.015	0.987	0.751	0.644	0.412	0.332	0.255	0.248
D	1.571	1.451	1.49	1.404	1.004	1.02	0.914	0.732	0.379	0.327	0.26	0.246
E	1.61	1.498	1.422	1.352	1.131	1.016	0.779	0.713	0.436	0.315	0.245	0.255
F	0.187	0.188	0.185	0.192	0.192	0.194	0.195	0.194	0.192	0.196	0.193	0.198
G	0.188	0.212	0.185	0.184	0.25	0.195	0.183	0.189	0.201	0.22	0.223	0.187
H	0.19	0.189	0.185	0.2	0.188	0.194	0.187	0.202	0.19	0.194	0.192	0.191
Cycle 60 (54 min 5 s)
	Raw Data (438)
	1	2	3	4	5	6	7	8	9	10	11	12
A	1.569	1.529	1.508	1.357	1.127	1.055	0.906	0.716	0.435	0.326	0.249	0.248
B	1.597	1.583	1.496	1.42	1.154	0.928	0.853	0.643	0.434	0.32	0.245	0.248
C	1.545	1.521	1.444	1.392	1.029	1	0.762	0.654	0.418	0.395	0.255	0.25
D	1.591	1.469	1.509	1.419	1.018	1.034	0.923	0.739	0.383	0.331	0.244	0.247
E	1.632	1.518	1.536	1.368	1.146	1.027	0.791	0.721	0.442	0.318	0.249	0.259
F	0.189	0.191	0.189	0.196	0.194	0.197	0.196	0.195	0.193	0.197	0.193	0.199
G	0.19	0.206	0.186	0.187	0.244	0.195	0.185	0.19	0.201	0.218	0.249	0.192
H	0.193	0.189	0.186	0.202	0.192	0.195	0.19	0.204	0.193	0.197	0.196	0.193
Cycle 61 (55 min)
	Raw Data (438)
	1	2	3	4	5	6	7	8	9	10	11	12
A	1.585	1.544	1.526	1.369	1.138	1.065	0.914	0.72	0.435	0.328	0.245	0.247
B	1.612	1.6	1.514	1.47	1.166	0.939	0.861	0.647	0.436	0.321	0.244	0.247
C	1.557	1.538	1.46	1.408	1.04	1.008	0.772	0.657	0.418	0.337	0.255	0.249
D	1.608	1.485	1.527	1.433	1.027	1.043	0.939	0.745	0.385	0.335	0.241	0.244
E	1.648	1.536	1.456	1.383	1.158	1.038	0.797	0.725	0.443	0.319	0.248	0.269
F	0.186	0.189	0.186	0.192	0.19	0.193	0.195	0.192	0.191	0.193	0.19	0.199
G	0.187	0.232	0.185	0.183	0.202	0.194	0.185	0.187	0.201	0.226	0.187	0.186
H	0.191	0.192	0.182	0.198	0.186	0.193	0.187	0.201	0.189	0.193	0.193	0.19
Cycle 62 (55 min 55 s)
	Raw Data (438)
	1	2	3	4	5	6	7	8	9	10	11	12
A	1.606	1.563	1.544	1.389	1.153	1.079	0.926	0.731	0.438	0.33	0.25	0.251
B	1.637	1.621	1.532	1.416	1.182	0.95	0.872	0.654	0.441	0.325	0.247	0.252
C	1.58	1.559	1.48	1.423	1.056	1.023	0.782	0.665	0.423	0.342	0.254	0.25
D	1.629	1.506	1.545	1.455	1.04	1.058	0.96	0.755	0.389	0.335	0.259	0.276
E	1.668	1.556	1.57	1.401	1.172	1.05	0.807	0.735	0.45	0.324	0.25	0.262
F	0.189	0.19	0.187	0.19	0.191	0.195	0.196	0.192	0.193	0.197	0.194	0.2
G	0.189	0.202	0.185	0.186	0.259	0.194	0.185	0.19	0.2	0.219	0.189	0.186
H	0.193	0.192	0.185	0.2	0.19	0.195	0.188	0.204	0.192	0.195	0.195	0.192
Cycle 63 (56 min 50 s)
	Raw Data (438)
	1	2	3	4	5	6	7	8	9	10	11	12
A	1.623	1.581	1.561	1.406	1.167	1.09	0.935	0.739	0.443	0.332	0.251	0.252
B	1.655	1.64	1.552	1.457	1.193	0.962	0.883	0.661	0.444	0.325	0.248	0.253
C	1.599	1.576	1.499	1.442	1.066	1.035	0.792	0.672	0.426	0.341	0.259	0.252
D	1.649	1.524	1.562	1.469	1.052	1.068	1.037	0.763	0.39	0.337	0.245	0.257
E	1.689	1.575	1.491	1.416	1.186	1.063	0.815	0.742	0.453	0.324	0.253	0.261
F	0.187	0.189	0.187	0.192	0.192	0.195	0.197	0.192	0.193	0.196	0.191	0.199
G	0.189	0.223	0.186	0.184	0.194	0.195	0.185	0.189	0.204	0.221	0.191	0.188
H	0.192	0.188	0.186	0.2	0.188	0.195	0.188	0.203	0.193	0.195	0.193	0.192
Cycle 64 (57 min 45 s)
	Raw Data (438)
	1	2	3	4	5	6	7	8	9	10	11	12
A	1.639	1.596	1.576	1.418	1.177	1.101	0.944	0.744	0.445	0.332	0.25	0.251
B	1.669	1.656	1.566	1.512	1.205	0.97	0.889	0.666	0.445	0.326	0.247	0.249
C	1.614	1.592	1.512	1.457	1.075	1.043	0.795	0.676	0.428	0.41	0.256	0.251
D	1.666	1.54	1.579	1.484	1.064	1.078	1.046	0.769	0.391	0.338	0.246	0.249
E	1.706	1.591	1.549	1.429	1.196	1.072	0.822	0.747	0.454	0.324	0.249	0.258
F	0.185	0.187	0.183	0.19	0.189	0.193	0.193	0.191	0.191	0.195	0.19	0.197
G	0.186	0.216	0.183	0.183	0.246	0.192	0.185	0.187	0.198	0.208	0.186	0.185
H	0.19	0.195	0.18	0.198	0.188	0.194	0.185	0.201	0.19	0.193	0.192	0.191
Cycle 65 (58 min 40 s)
	Raw Data (438)
	1	2	3	4	5	6	7	8	9	10	11	12
A	1.658	1.617	1.593	1.434	1.191	1.114	0.952	0.751	0.448	0.335	0.249	0.252
B	1.688	1.676	1.584	1.457	1.219	0.981	0.898	0.672	0.449	0.328	0.247	0.252
C	1.633	1.609	1.527	1.472	1.086	1.056	0.8	0.681	0.429	0.344	0.256	0.251
D	1.685	1.556	1.596	1.502	1.076	1.091	0.974	0.776	0.395	0.338	0.254	0.249
E	1.725	1.607	1.522	1.446	1.209	1.084	0.83	0.753	0.458	0.327	0.25	0.259
F	0.186	0.187	0.186	0.192	0.19	0.193	0.192	0.188	0.19	0.194	0.188	0.197
G	0.188	0.214	0.185	0.18	0.244	0.191	0.183	0.186	0.2	0.226	0.185	0.186
H	0.187	0.184	0.182	0.2	0.188	0.192	0.186	0.2	0.19	0.192	0.191	0.19
Cycle 66 (59 min 35 s)
	Raw Data (438)
	1	2	3	4	5	6	7	8	9	10	11	12
A	1.678	1.638	1.617	1.452	1.203	1.127	0.966	0.761	0.454	0.339	0.253	0.255
B	1.709	1.696	1.605	1.546	1.235	0.993	0.909	0.682	0.455	0.332	0.252	0.254
C	1.652	1.631	1.549	1.489	1.102	1.067	0.818	0.691	0.437	0.348	0.259	0.255
D	1.705	1.577	1.618	1.52	1.089	1.103	0.981	0.784	0.4	0.342	0.247	0.254
E	1.745	1.627	1.576	1.464	1.226	1.098	0.843	0.762	0.462	0.332	0.256	0.269
F	0.187	0.19	0.188	0.193	0.193	0.195	0.197	0.193	0.191	0.197	0.191	0.201
G	0.19	0.221	0.185	0.185	0.225	0.195	0.187	0.189	0.198	0.222	0.309	0.188
H	0.191	0.2	0.185	0.2	0.189	0.194	0.188	0.199	0.193	0.194	0.193	0.192
Cycle 67 (60 min 30 s)
	Raw Data (438)
	1	2	3	4	5	6	7	8	9	10	11	12
A	1.698	1.654	1.632	1.468	1.217	1.139	0.977	0.771	0.457	0.342	0.256	0.259
B	1.728	1.718	1.623	1.585	1.249	1.005	0.92	0.687	0.456	0.334	0.253	0.257
C	1.674	1.651	1.565	1.509	1.113	1.079	0.825	0.701	0.44	0.411	0.26	0.257
D	1.723	1.595	1.635	1.536	1.101	1.116	0.996	0.794	0.403	0.347	0.271	0.253
E	1.765	1.646	1.561	1.481	1.237	1.107	0.849	0.771	0.467	0.334	0.254	0.279
F	0.19	0.19	0.187	0.194	0.194	0.195	0.197	0.192	0.193	0.2	0.194	0.201
G	0.19	0.188	0.185	0.185	0.213	0.196	0.188	0.188	0.202	0.22	0.19	0.188
H	0.192	0.208	0.184	0.201	0.19	0.196	0.187	0.204	0.193	0.195	0.195	0.192
Cycle 68 (61 min 25 s)
	Raw Data (438)
	1	2	3	4	5	6	7	8	9	10	11	12
A	1.712	1.67	1.649	1.482	1.229	1.149	0.984	0.775	0.458	0.341	0.255	0.256
B	1.743	1.731	1.636	1.5	1.259	1.013	0.927	0.693	0.46	0.334	0.252	0.257
C	1.687	1.666	1.579	1.522	1.123	1.088	0.837	0.704	0.441	0.353	0.263	0.261
D	1.738	1.612	1.655	1.551	1.11	1.124	1.009	0.799	0.405	0.391	0.298	0.254
E	1.78	1.663	1.593	1.495	1.249	1.118	0.856	0.776	0.471	0.337	0.256	0.267
F	0.186	0.19	0.184	0.19	0.189	0.195	0.196	0.194	0.192	0.195	0.189	0.199
G	0.188	0.239	0.185	0.184	0.265	0.193	0.185	0.188	0.198	0.216	0.187	0.186
H	0.191	0.185	0.183	0.199	0.188	0.193	0.188	0.201	0.19	0.193	0.192	0.192
Cycle 69 (62 min 20 s)
	Raw Data (438)
	1	2	3	4	5	6	7	8	9	10	11	12
A	1.732	1.689	1.664	1.498	1.241	1.161	0.993	0.783	0.464	0.343	0.256	0.26
B	1.761	1.753	1.653	1.591	1.273	1.022	0.937	0.698	0.463	0.337	0.254	0.255
C	1.704	1.684	1.596	1.54	1.133	1.102	0.847	0.711	0.446	0.361	0.261	0.256
D	1.76	1.627	1.668	1.568	1.124	1.137	1.067	0.807	0.409	0.388	0.272	0.304
E	1.801	1.682	1.591	1.512	1.266	1.129	0.868	0.784	0.474	0.339	0.256	0.269
F	0.189	0.19	0.188	0.192	0.192	0.195	0.198	0.192	0.194	0.197	0.19	0.199
G	0.19	0.239	0.185	0.184	0.194	0.195	0.186	0.188	0.204	0.214	0.19	0.187
H	0.191	0.185	0.186	0.2	0.19	0.197	0.188	0.2	0.192	0.195	0.194	0.193
Cycle 70 (63 min 15 s)
	Raw Data (438)
	1	2	3	4	5	6	7	8	9	10	11	12
A	1.747	1.704	1.679	1.508	1.252	1.169	1.002	0.791	0.464	0.345	0.255	0.258
B	1.779	1.764	1.669	1.618	1.284	1.032	0.944	0.702	0.466	0.337	0.254	0.256
C	1.722	1.698	1.612	1.552	1.144	1.109	0.852	0.716	0.447	0.353	0.261	0.257
D	1.774	1.642	1.686	1.583	1.132	1.146	1.133	0.815	0.409	0.35	0.279	0.256
E	1.817	1.697	1.642	1.525	1.274	1.139	0.871	0.789	0.474	0.338	0.255	0.264
F	0.184	0.188	0.185	0.189	0.189	0.193	0.195	0.191	0.189	0.194	0.191	0.197
G	0.186	0.185	0.182	0.183	0.25	0.194	0.184	0.187	0.196	0.221	0.184	0.185
H	0.191	0.183	0.182	0.2	0.186	0.193	0.184	0.2	0.192	0.194	0.191	0.188
Cycle 71 (64 min 10 s)
	Raw Data (438)
	1	2	3	4	5	6	7	8	9	10	11	12
A	1.766	1.721	1.697	1.528	1.267	1.183	1.012	0.798	0.469	0.346	0.256	0.26
B	1.797	1.786	1.687	1.551	1.298	1.044	0.954	0.712	0.471	0.34	0.253	0.259
C	1.738	1.716	1.628	1.566	1.158	1.121	0.858	0.722	0.452	0.358	0.263	0.259
D	1.792	1.658	1.701	1.598	1.144	1.159	1.058	0.823	0.415	0.353	0.289	0.256
E	1.837	1.713	1.621	1.542	1.287	1.149	0.882	0.799	0.479	0.339	0.257	0.267
F	0.186	0.188	0.185	0.192	0.191	0.194	0.196	0.193	0.192	0.195	0.191	0.198
G	0.189	0.208	0.183	0.184	0.248	0.194	0.184	0.184	0.199	0.221	0.268	0.186
H	0.188	0.184	0.182	0.199	0.188	0.192	0.188	0.201	0.191	0.193	0.193	0.189
Cycle 72 (65 min 5 s)
	Raw Data (438)
	1	2	3	4	5	6	7	8	9	10	11	12
A	1.784	1.739	1.715	1.542	1.276	1.196	1.021	0.806	0.474	0.351	0.259	0.262
B	1.816	1.802	1.706	1.63	1.309	1.052	0.962	0.719	0.473	0.345	0.257	0.259
C	1.754	1.734	1.647	1.584	1.169	1.133	0.868	0.728	0.456	0.369	0.265	0.263
D	1.811	1.676	1.718	1.614	1.155	1.167	1.056	0.83	0.417	0.358	0.276	0.255
E	1.855	1.731	1.669	1.559	1.299	1.162	0.891	0.805	0.482	0.342	0.26	0.276
F	0.188	0.189	0.186	0.192	0.19	0.195	0.197	0.192	0.192	0.197	0.19	0.2
G	0.187	0.214	0.185	0.184	0.246	0.195	0.185	0.187	0.198	0.202	0.189	0.188
H	0.191	0.187	0.184	0.201	0.188	0.194	0.187	0.202	0.191	0.194	0.19	0.19
Cycle 73 (66 min)
	Raw Data (438)
	1	2	3	4	5	6	7	8	9	10	11	12
A	1.8	1.755	1.728	1.555	1.287	1.203	1.03	0.809	0.477	0.35	0.257	0.267
B	1.832	1.82	1.718	1.663	1.321	1.06	0.971	0.723	0.476	0.344	0.257	0.26
C	1.772	1.749	1.659	1.598	1.177	1.143	0.876	0.734	0.457	0.362	0.265	0.271
D	1.825	1.691	1.736	1.63	1.167	1.179	1.064	0.836	0.418	0.356	0.253	0.257
E	1.871	1.747	1.656	1.569	1.311	1.171	0.898	0.811	0.483	0.343	0.257	0.284
F	0.185	0.188	0.184	0.189	0.189	0.193	0.194	0.192	0.193	0.195	0.189	0.198
G	0.187	0.221	0.184	0.183	0.203	0.193	0.184	0.186	0.198	0.213	0.29	0.185
H	0.189	0.185	0.183	0.198	0.187	0.194	0.186	0.2	0.19	0.192	0.191	0.19
Cycle 74 (66 min 55 s)
	Raw Data (438)
	1	2	3	4	5	6	7	8	9	10	11	12
A	1.817	1.774	1.749	1.571	1.303	1.216	1.042	0.818	0.48	0.353	0.262	0.271
B	1.849	1.838	1.736	1.587	1.334	1.073	0.98	0.729	0.481	0.346	0.258	0.26
C	1.788	1.767	1.677	1.614	1.193	1.153	0.879	0.742	0.462	0.367	0.268	0.274
D	1.846	1.708	1.752	1.644	1.178	1.192	1.078	0.845	0.422	0.369	0.268	0.26
E	1.889	1.765	1.692	1.587	1.325	1.184	0.906	0.82	0.489	0.346	0.261	0.274
F	0.186	0.189	0.187	0.191	0.191	0.195	0.195	0.194	0.191	0.197	0.19	0.2
G	0.189	0.197	0.186	0.185	0.243	0.196	0.187	0.186	0.197	0.225	0.196	0.187
H	0.191	0.188	0.183	0.2	0.189	0.193	0.187	0.201	0.191	0.192	0.193	0.193
Cycle 75 (67 min 50 s)
	Raw Data (438)
	1	2	3	4	5	6	7	8	9	10	11	12
A	1.834	1.79	1.762	1.588	1.315	1.227	1.049	0.825	0.485	0.358	0.263	0.282
B	1.87	1.854	1.754	1.651	1.347	1.082	0.99	0.738	0.483	0.35	0.261	0.263
C	1.807	1.787	1.694	1.629	1.204	1.166	0.881	0.748	0.468	0.367	0.269	0.268
D	1.864	1.724	1.768	1.661	1.19	1.204	1.091	0.852	0.424	0.379	0.268	0.266
E	1.904	1.781	1.687	1.603	1.337	1.195	0.915	0.827	0.493	0.349	0.261	0.272
F	0.187	0.189	0.186	0.192	0.191	0.196	0.195	0.195	0.192	0.199	0.192	0.2
G	0.191	0.233	0.184	0.185	0.207	0.196	0.184	0.187	0.2	0.22	0.217	0.187
H	0.191	0.189	0.185	0.201	0.189	0.195	0.187	0.201	0.192	0.194	0.193	0.191
Cycle 76 (68 min 45 s)
	Raw Data (438)
	1	2	3	4	5	6	7	8	9	10	11	12
A	1.849	1.805	1.778	1.597	1.325	1.239	1.058	0.831	0.487	0.356	0.262	0.27
B	1.884	1.869	1.767	1.703	1.36	1.091	0.997	0.741	0.488	0.349	0.26	0.262
C	1.822	1.799	1.708	1.643	1.212	1.173	0.888	0.755	0.469	0.369	0.268	0.267
D	1.877	1.74	1.781	1.674	1.197	1.212	1.131	0.859	0.426	0.361	0.258	0.317
E	1.923	1.796	1.753	1.618	1.348	1.203	0.92	0.833	0.496	0.349	0.264	0.27
F	0.186	0.188	0.185	0.192	0.192	0.196	0.198	0.191	0.191	0.193	0.191	0.198
G	0.189	0.234	0.184	0.186	0.251	0.194	0.185	0.187	0.197	0.219	0.277	0.186
H	0.191	0.188	0.184	0.199	0.187	0.193	0.188	0.201	0.189	0.194	0.191	0.19
Cycle 77 (69 min 40 s)
	Raw Data (438)
	1	2	3	4	5	6	7	8	9	10	11	12
A	1.872	1.823	1.795	1.616	1.338	1.251	1.067	0.841	0.492	0.361	0.266	0.273
B	1.902	1.889	1.787	1.645	1.373	1.102	1.006	0.75	0.493	0.353	0.263	0.267
C	1.841	1.816	1.726	1.663	1.226	1.187	0.9	0.762	0.471	0.375	0.27	0.267
D	1.898	1.759	1.802	1.692	1.212	1.224	1.137	0.867	0.433	0.367	0.296	0.265
E	1.942	1.815	1.718	1.631	1.364	1.215	0.933	0.842	0.504	0.355	0.267	0.277
F	0.189	0.191	0.189	0.193	0.193	0.195	0.197	0.194	0.193	0.198	0.191	0.199
G	0.188	0.189	0.188	0.186	0.257	0.196	0.188	0.188	0.201	0.223	0.301	0.187
H	0.193	0.188	0.186	0.201	0.191	0.196	0.189	0.202	0.192	0.195	0.195	0.192
Cycle 78 (70 min 35 s)
	Raw Data (438)
	1	2	3	4	5	6	7	8	9	10	11	12
A	1.882	1.837	1.809	1.628	1.351	1.26	1.075	0.847	0.495	0.361	0.266	0.267
B	1.917	1.905	1.801	1.696	1.385	1.113	1.014	0.753	0.495	0.357	0.264	0.267
C	1.858	1.834	1.739	1.674	1.238	1.198	0.902	0.768	0.474	0.373	0.272	0.269
D	1.914	1.773	1.816	1.707	1.22	1.233	1.115	0.874	0.436	0.388	0.324	0.265
E	1.958	1.832	1.8	1.646	1.375	1.225	0.938	0.847	0.504	0.355	0.267	0.277
F	0.188	0.189	0.188	0.192	0.192	0.196	0.196	0.193	0.193	0.195	0.192	0.198
G	0.189	0.215	0.187	0.185	0.188	0.194	0.186	0.188	0.2	0.205	0.236	0.187
H	0.19	0.188	0.184	0.198	0.189	0.196	0.187	0.199	0.192	0.195	0.193	0.191
Cycle 79 (71 min 30 s)
	Raw Data (438)
	1	2	3	4	5	6	7	8	9	10	11	12
A	1.901	1.855	1.828	1.644	1.364	1.271	1.087	0.855	0.499	0.364	0.268	0.269
B	1.934	1.923	1.817	1.738	1.397	1.123	1.024	0.761	0.499	0.357	0.265	0.27
C	1.874	1.851	1.754	1.688	1.25	1.21	0.915	0.777	0.478	0.412	0.274	0.267
D	1.929	1.79	1.834	1.72	1.236	1.246	1.138	0.88	0.436	0.423	0.274	0.268
E	1.975	1.848	1.748	1.66	1.384	1.235	0.948	0.853	0.507	0.356	0.269	0.29
F	0.19	0.191	0.188	0.194	0.194	0.195	0.198	0.195	0.194	0.197	0.192	0.201
G	0.191	0.247	0.186	0.188	0.2	0.196	0.187	0.19	0.199	0.213	0.219	0.188
H	0.193	0.192	0.186	0.2	0.189	0.195	0.188	0.203	0.194	0.195	0.194	0.192
Cycle 80 (72 min 25 s)
	Raw Data (438)
	1	2	3	4	5	6	7	8	9	10	11	12
A	1.917	1.872	1.841	1.655	1.372	1.279	1.095	0.86	0.501	0.366	0.267	0.273
B	1.948	1.939	1.829	1.688	1.409	1.13	1.031	0.769	0.5	0.358	0.267	0.269
C	1.889	1.863	1.768	1.703	1.259	1.217	0.92	0.78	0.482	0.376	0.274	0.269
D	1.945	1.802	1.847	1.735	1.242	1.256	1.167	0.886	0.44	0.405	0.263	0.267
E	1.989	1.864	1.845	1.673	1.397	1.25	0.957	0.858	0.51	0.359	0.269	0.286
F	0.189	0.189	0.188	0.194	0.192	0.195	0.198	0.193	0.193	0.195	0.193	0.199
G	0.19	0.2	0.186	0.184	0.218	0.193	0.187	0.187	0.201	0.211	0.285	0.189
H	0.19	0.187	0.184	0.201	0.19	0.194	0.186	0.2	0.192	0.195	0.193	0.191
Cycle 81 (73 min 20 s)
	Raw Data (438)
	1	2	3	4	5	6	7	8	9	10	11	12
A	1.932	1.888	1.858	1.672	1.386	1.293	1.104	0.867	0.505	0.367	0.269	0.279
B	1.967	1.958	1.849	1.737	1.419	1.139	1.038	0.773	0.505	0.362	0.269	0.271
C	1.905	1.879	1.786	1.72	1.273	1.229	0.927	0.787	0.485	0.378	0.276	0.271
D	1.963	1.819	1.864	1.75	1.254	1.265	1.143	0.896	0.444	0.374	0.29	0.273
E	2.01	1.88	1.777	1.691	1.411	1.258	0.966	0.868	0.515	0.362	0.271	0.278
F	0.19	0.19	0.19	0.194	0.193	0.197	0.198	0.194	0.193	0.197	0.193	0.201
G	0.192	0.219	0.184	0.186	0.256	0.196	0.187	0.191	0.203	0.208	0.192	0.19
H	0.193	0.189	0.184	0.202	0.191	0.197	0.19	0.204	0.194	0.195	0.193	0.195
Cycle 82 (74 min 15 s)
	Raw Data (438)
	1	2	3	4	5	6	7	8	9	10	11	12
A	1.948	1.903	1.872	1.686	1.397	1.302	1.113	0.875	0.507	0.368	0.268	0.273
B	1.977	1.973	1.864	1.788	1.432	1.148	1.046	0.78	0.509	0.363	0.269	0.27
C	1.919	1.895	1.799	1.732	1.277	1.239	0.94	0.792	0.488	0.472	0.277	0.269
D	1.976	1.835	1.879	1.761	1.263	1.274	1.157	0.9	0.446	0.374	0.315	0.289
E	2.025	1.894	1.791	1.705	1.42	1.268	0.972	0.872	0.515	0.363	0.27	0.28
F	0.188	0.189	0.188	0.192	0.193	0.195	0.196	0.193	0.191	0.196	0.191	0.2
G	0.189	0.215	0.187	0.187	0.248	0.196	0.185	0.185	0.199	0.2	0.212	0.189
H	0.192	0.187	0.183	0.199	0.19	0.197	0.189	0.202	0.191	0.193	0.194	0.191
Cycle 83 (75 min 10 s)
	Raw Data (438)
	1	2	3	4	5	6	7	8	9	10	11	12
A	1.96	1.913	1.883	1.693	1.405	1.31	1.117	0.876	0.508	0.368	0.268	0.279
B	1.995	1.984	1.876	1.717	1.44	1.153	1.054	0.782	0.508	0.363	0.267	0.268
C	1.934	1.908	1.812	1.742	1.289	1.245	0.944	0.798	0.489	0.378	0.275	0.268
D	1.99	1.846	1.893	1.773	1.271	1.283	1.274	0.903	0.443	0.402	0.288	0.296
E	2.037	1.907	1.803	1.713	1.441	1.274	0.98	0.874	0.518	0.361	0.268	0.279
F	0.186	0.186	0.184	0.19	0.189	0.192	0.193	0.188	0.191	0.194	0.189	0.194
G	0.186	0.225	0.182	0.182	0.186	0.193	0.184	0.185	0.198	0.198	0.303	0.183
H	0.188	0.188	0.181	0.198	0.186	0.192	0.186	0.2	0.19	0.192	0.191	0.189
Cycle 84 (76 min 5 s)
	Raw Data (438)
	1	2	3	4	5	6	7	8	9	10	11	12
A	1.977	1.932	1.903	1.711	1.418	1.323	1.13	0.887	0.513	0.373	0.273	0.274
B	2.009	2	1.891	1.78	1.454	1.167	1.061	0.789	0.514	0.366	0.268	0.272
C	1.95	1.923	1.829	1.757	1.299	1.258	0.948	0.805	0.494	0.386	0.279	0.271
D	2.006	1.861	1.91	1.79	1.285	1.295	1.236	0.915	0.451	0.401	0.27	0.271
E	2.056	1.924	1.821	1.728	1.443	1.284	0.99	0.886	0.523	0.367	0.272	0.287
F	0.188	0.19	0.188	0.193	0.192	0.197	0.196	0.194	0.195	0.197	0.192	0.201
G	0.19	0.187	0.186	0.184	0.209	0.195	0.186	0.185	0.199	0.21	0.276	0.189
H	0.191	0.191	0.186	0.199	0.189	0.195	0.19	0.202	0.193	0.194	0.194	0.19
Cycle 85 (77 min)
	Raw Data (438)
	1	2	3	4	5	6	7	8	9	10	11	12
A	1.991	1.944	1.915	1.723	1.429	1.339	1.138	0.891	0.517	0.376	0.272	0.29
B	2.027	2.017	1.907	1.827	1.464	1.176	1.071	0.795	0.516	0.367	0.269	0.274
C	1.968	1.941	1.841	1.771	1.309	1.266	0.963	0.811	0.502	0.479	0.278	0.272
D	2.023	1.878	1.924	1.805	1.295	1.306	1.184	0.922	0.453	0.424	0.276	0.273
E	2.071	1.94	1.887	1.743	1.453	1.297	0.998	0.891	0.524	0.368	0.274	0.3
F	0.189	0.19	0.187	0.192	0.193	0.196	0.195	0.194	0.193	0.196	0.192	0.198
G	0.187	0.22	0.188	0.186	0.266	0.195	0.187	0.188	0.197	0.214	0.21	0.188
H	0.191	0.187	0.185	0.201	0.19	0.196	0.186	0.2	0.193	0.196	0.192	0.19
Cycle 86 (77 min 55 s)
	Raw Data (438)
	1	2	3	4	5	6	7	8	9	10	11	12
A	2.006	1.962	1.929	1.737	1.441	1.341	1.145	0.9	0.519	0.378	0.275	0.276
B	2.041	2.035	1.921	1.762	1.477	1.185	1.078	0.8	0.519	0.37	0.272	0.275
C	1.981	1.957	1.858	1.785	1.321	1.279	0.96	0.816	0.498	0.387	0.281	0.272
D	2.038	1.893	1.936	1.817	1.304	1.316	1.192	0.928	0.455	0.399	0.28	0.273
E	2.086	1.955	1.849	1.757	1.464	1.305	1.003	0.897	0.529	0.372	0.274	0.289
F	0.188	0.19	0.188	0.193	0.192	0.195	0.196	0.192	0.194	0.196	0.193	0.198
G	0.19	0.236	0.188	0.185	0.272	0.196	0.188	0.189	0.2	0.211	0.292	0.188
H	0.193	0.208	0.185	0.201	0.19	0.197	0.189	0.201	0.19	0.194	0.192	0.191
Cycle 87 (78 min 50 s)
	Raw Data (438)
	1	2	3	4	5	6	7	8	9	10	11	12
A	2.023	1.975	1.942	1.747	1.451	1.351	1.156	0.906	0.523	0.378	0.274	0.279
B	2.059	2.048	1.935	1.846	1.487	1.193	1.086	0.807	0.522	0.369	0.271	0.274
C	1.996	1.968	1.87	1.799	1.329	1.287	0.975	0.822	0.5	0.388	0.28	0.274
D	2.053	1.906	1.953	1.833	1.314	1.324	1.197	0.933	0.459	0.39	0.273	0.275
E	2.101	1.968	1.861	1.768	1.478	1.315	1.011	0.904	0.532	0.372	0.274	0.286
F	0.186	0.19	0.187	0.191	0.192	0.194	0.197	0.192	0.192	0.196	0.191	0.198
G	0.189	0.211	0.189	0.186	0.215	0.194	0.186	0.187	0.197	0.211	0.24	0.187
H	0.19	0.188	0.185	0.198	0.19	0.196	0.188	0.201	0.191	0.195	0.191	0.19
Cycle 88 (79 min 45 s)
	Raw Data (438)
	1	2	3	4	5	6	7	8	9	10	11	12
A	2.038	1.99	1.958	1.763	1.463	1.362	1.161	0.912	0.527	0.382	0.273	0.289
B	2.071	2.064	1.954	1.877	1.498	1.201	1.095	0.813	0.525	0.372	0.274	0.278
C	2.011	1.992	1.884	1.814	1.341	1.298	0.98	0.83	0.507	0.393	0.283	0.276
D	2.071	1.923	1.969	1.845	1.325	1.335	1.247	0.941	0.463	0.4	0.28	0.278
E	2.118	1.983	1.908	1.784	1.488	1.325	1.017	0.911	0.534	0.374	0.276	0.285
F	0.188	0.191	0.189	0.195	0.194	0.193	0.196	0.193	0.193	0.198	0.19	0.198
G	0.189	0.223	0.187	0.185	0.195	0.196	0.188	0.186	0.201	0.216	0.191	0.188
H	0.193	0.214	0.186	0.201	0.19	0.194	0.187	0.202	0.192	0.195	0.193	0.192
Cycle 89 (80 min 40 s)
	Raw Data (438)
	1	2	3	4	5	6	7	8	9	10	11	12
A	2.053	2.005	1.972	1.775	1.473	1.371	1.171	0.918	0.529	0.384	0.278	0.283
B	2.086	2.078	1.964	1.804	1.51	1.209	1.101	0.818	0.529	0.375	0.275	0.278
C	2.026	1.998	1.901	1.828	1.352	1.312	0.99	0.834	0.509	0.445	0.285	0.282
D	2.084	1.935	1.982	1.86	1.333	1.344	1.335	0.95	0.464	0.396	0.325	0.332
E	2.134	1.998	1.89	1.795	1.501	1.337	1.026	0.918	0.538	0.378	0.28	0.287
F	0.19	0.193	0.19	0.196	0.193	0.2	0.199	0.193	0.195	0.197	0.193	0.2
G	0.193	0.212	0.19	0.188	0.232	0.198	0.187	0.189	0.201	0.215	0.219	0.192
H	0.193	0.191	0.188	0.203	0.192	0.197	0.191	0.204	0.194	0.197	0.196	0.192
Cycle 90 (81 min 35 s)
	Raw Data (438)
	1	2	3	4	5	6	7	8	9	10	11	12
A	2.063	2.017	1.986	1.789	1.482	1.381	1.18	0.923	0.531	0.386	0.277	0.293
B	2.101	2.092	1.977	1.885	1.52	1.219	1.11	0.823	0.53	0.375	0.276	0.276
C	2.04	2.014	1.911	1.837	1.361	1.314	1.001	0.839	0.513	0.395	0.283	0.284
D	2.099	1.951	2	1.873	1.343	1.353	1.268	0.953	0.468	0.4	0.287	0.279
E	2.148	2.011	2.006	1.806	1.508	1.344	1.032	0.923	0.542	0.377	0.277	0.288
F	0.188	0.191	0.188	0.192	0.191	0.195	0.196	0.191	0.193	0.197	0.191	0.198
G	0.19	0.228	0.188	0.186	0.217	0.194	0.183	0.188	0.198	0.223	0.303	0.185
H	0.192	0.192	0.184	0.201	0.19	0.194	0.188	0.202	0.193	0.195	0.193	0.191
Cycle 91 (82 min 30 s)
	Raw Data (438)
	1	2	3	4	5	6	7	8	9	10	11	12
A	2.08	2.034	1.998	1.802	1.495	1.394	1.189	0.931	0.536	0.387	0.28	0.285
B	2.119	2.107	1.993	1.916	1.533	1.228	1.117	0.832	0.536	0.38	0.277	0.282
C	2.054	2.027	1.927	1.853	1.374	1.326	1.009	0.845	0.517	0.399	0.288	0.281
D	2.112	1.965	2.023	1.888	1.354	1.365	1.25	0.962	0.469	0.455	0.274	0.281
E	2.162	2.025	1.916	1.834	1.526	1.355	1.04	0.931	0.546	0.381	0.281	0.307
F	0.19	0.191	0.189	0.194	0.196	0.196	0.196	0.194	0.195	0.198	0.195	0.201
G	0.191	0.189	0.187	0.187	0.228	0.198	0.188	0.19	0.202	0.216	0.266	0.19
H	0.193	0.202	0.188	0.202	0.192	0.197	0.19	0.201	0.193	0.196	0.195	0.192
Cycle 92 (83 min 25 s)
	Raw Data (438)
	1	2	3	4	5	6	7	8	9	10	11	12
A	2.093	2.046	2.013	1.814	1.508	1.402	1.196	0.936	0.54	0.389	0.281	0.286
B	2.131	2.126	2.007	1.84	1.543	1.236	1.126	0.835	0.538	0.381	0.278	0.281
C	2.072	2.043	1.942	1.866	1.385	1.335	1.015	0.85	0.518	0.411	0.287	0.283
D	2.129	1.978	2.113	1.898	1.363	1.373	1.246	0.967	0.474	0.458	0.298	0.28
E	2.176	2.042	2.024	1.835	1.532	1.362	1.047	0.937	0.551	0.382	0.281	0.299
F	0.189	0.192	0.189	0.194	0.193	0.198	0.198	0.193	0.195	0.199	0.193	0.199
G	0.191	0.226	0.19	0.187	0.248	0.196	0.187	0.189	0.2	0.207	0.237	0.189
H	0.194	0.228	0.186	0.202	0.19	0.195	0.19	0.203	0.193	0.196	0.194	0.192
Cycle 93 (84 min 20 s)
	Raw Data (438)
	1	2	3	4	5	6	7	8	9	10	11	12
A	2.111	2.061	2.028	1.827	1.514	1.409	1.203	0.939	0.542	0.392	0.282	0.283
B	2.144	2.136	2.02	1.895	1.549	1.245	1.131	0.846	0.54	0.382	0.279	0.28
C	2.08	2.054	1.953	1.877	1.393	1.343	1.021	0.858	0.521	0.401	0.287	0.282
D	2.138	1.992	2.078	1.91	1.371	1.382	1.252	0.972	0.475	0.397	0.331	0.28
E	2.191	2.056	1.943	1.845	1.541	1.371	1.054	0.942	0.548	0.382	0.278	0.29
F	0.189	0.189	0.187	0.193	0.194	0.197	0.197	0.193	0.191	0.197	0.192	0.199
G	0.189	0.227	0.188	0.186	0.258	0.195	0.186	0.185	0.2	0.198	0.285	0.186
H	0.192	0.233	0.184	0.2	0.19	0.195	0.188	0.201	0.191	0.194	0.191	0.189
Cycle 94 (85 min 15 s)
	Raw Data (438)
	1	2	3	4	5	6	7	8	9	10	11	12
A	2.121	2.075	2.037	1.837	1.524	1.42	1.212	0.947	0.544	0.394	0.281	0.284
B	2.158	2.15	2.032	1.937	1.561	1.252	1.139	0.846	0.547	0.38	0.278	0.283
C	2.094	2.067	1.967	1.901	1.399	1.351	1.026	0.863	0.521	0.403	0.286	0.285
D	2.156	2.002	2.054	1.923	1.38	1.393	1.293	0.977	0.478	0.396	0.291	0.283
E	2.206	2.068	1.956	1.86	1.553	1.379	1.06	0.947	0.553	0.385	0.281	0.289
F	0.189	0.188	0.186	0.191	0.193	0.197	0.196	0.191	0.193	0.195	0.191	0.198
G	0.191	0.213	0.189	0.185	0.236	0.193	0.185	0.186	0.199	0.197	0.188	0.187
H	0.191	0.208	0.185	0.2	0.188	0.193	0.187	0.202	0.19	0.194	0.192	0.191
Cycle 95 (86 min 10 s)
	Raw Data (438)
	1	2	3	4	5	6	7	8	9	10	11	12
A	2.135	2.087	2.053	1.849	1.537	1.429	1.22	0.957	0.547	0.395	0.284	0.288
B	2.174	2.166	2.048	1.866	1.571	1.262	1.148	0.849	0.548	0.385	0.281	0.282
C	2.111	2.088	1.979	1.903	1.409	1.363	1.033	0.868	0.53	0.426	0.29	0.288
D	2.168	2.015	2.065	1.936	1.391	1.401	1.252	0.986	0.479	0.399	0.278	0.348
E	2.222	2.082	1.969	1.874	1.562	1.392	1.068	0.953	0.558	0.387	0.283	0.291
F	0.189	0.191	0.186	0.193	0.193	0.198	0.198	0.194	0.195	0.198	0.195	0.198
G	0.19	0.188	0.189	0.186	0.192	0.196	0.187	0.187	0.2	0.21	0.232	0.187
H	0.194	0.236	0.186	0.2	0.19	0.194	0.19	0.203	0.194	0.196	0.193	0.193
Cycle 96 (87 min 5 s)
	Raw Data (438)
	1	2	3	4	5	6	7	8	9	10	11	12
A	2.151	2.102	2.065	1.862	1.543	1.442	1.226	0.961	0.55	0.395	0.284	0.287
B	2.187	2.178	2.059	1.947	1.582	1.27	1.154	0.856	0.55	0.385	0.281	0.284
C	2.123	2.096	1.993	1.915	1.42	1.371	1.038	0.879	0.528	0.406	0.289	0.286
D	2.183	2.03	2.079	1.95	1.401	1.409	1.249	0.99	0.482	0.402	0.29	0.286
E	2.234	2.099	1.982	1.883	1.571	1.399	1.075	0.958	0.559	0.391	0.283	0.294
F	0.189	0.189	0.188	0.192	0.191	0.196	0.195	0.194	0.194	0.195	0.192	0.199
G	0.19	0.218	0.187	0.187	0.215	0.194	0.186	0.187	0.199	0.214	0.297	0.188
H	0.191	0.312	0.186	0.201	0.19	0.195	0.188	0.202	0.191	0.193	0.191	0.192
Cycle 97 (88 min)
	Raw Data (438)
	1	2	3	4	5	6	7	8	9	10	11	12
A	2.163	2.112	2.08	1.877	1.557	1.451	1.235	0.968	0.556	0.398	0.286	0.292
B	2.199	2.191	2.073	1.987	1.593	1.277	1.164	0.863	0.552	0.389	0.283	0.286
C	2.138	2.112	2.005	1.929	1.429	1.379	1.043	0.878	0.533	0.411	0.294	0.285
D	2.2	2.044	2.096	1.962	1.41	1.42	1.235	1	0.486	0.404	0.335	0.288
E	2.249	2.113	1.998	1.903	1.583	1.408	1.079	0.967	0.565	0.392	0.285	0.313
F	0.189	0.192	0.189	0.195	0.194	0.199	0.195	0.194	0.194	0.199	0.194	0.201
G	0.191	0.239	0.191	0.19	0.274	0.197	0.188	0.186	0.199	0.21	0.189	0.187
H	0.193	0.314	0.187	0.202	0.191	0.196	0.19	0.204	0.193	0.195	0.193	0.192
Cycle 98 (88 min 55 s)
	Raw Data (438)
	1	2	3	4	5	6	7	8	9	10	11	12
A	2.175	2.127	2.091	1.886	1.563	1.457	1.243	0.97	0.556	0.4	0.284	0.292
B	2.211	2.206	2.084	1.903	1.602	1.284	1.167	0.867	0.555	0.389	0.283	0.284
C	2.148	2.121	2.016	1.939	1.438	1.385	1.051	0.884	0.535	0.411	0.293	0.286
D	2.209	2.056	2.106	1.973	1.484	1.427	1.236	1.005	0.486	0.404	0.298	0.287
E	2.26	2.124	2.007	1.908	1.592	1.417	1.091	0.971	0.567	0.391	0.285	0.303
F	0.191	0.19	0.19	0.191	0.194	0.197	0.196	0.193	0.194	0.196	0.191	0.197
G	0.191	0.215	0.189	0.186	0.268	0.195	0.188	0.186	0.2	0.199	0.203	0.187
H	0.191	0.395	0.184	0.2	0.192	0.196	0.188	0.203	0.19	0.195	0.194	0.192
Cycle 99 (89 min 50 s)
	Raw Data (438)
	1	2	3	4	5	6	7	8	9	10	11	12
A	2.191	2.142	2.107	1.898	1.575	1.468	1.252	0.979	0.561	0.403	0.288	0.289
B	2.228	2.224	2.102	1.989	1.615	1.296	1.178	0.873	0.562	0.394	0.287	0.289
C	2.166	2.138	2.035	1.955	1.449	1.398	1.064	0.894	0.54	0.417	0.294	0.288
D	2.223	2.072	2.121	1.989	1.43	1.439	1.344	1.015	0.492	0.408	0.282	0.289
E	2.277	2.139	2.045	1.927	1.604	1.43	1.095	0.977	0.571	0.395	0.289	0.296
F	0.19	0.192	0.189	0.194	0.195	0.199	0.199	0.194	0.195	0.2	0.194	0.202
G	0.193	0.208	0.19	0.188	0.261	0.199	0.189	0.189	0.202	0.195	0.235	0.189
H	0.196	0.31	0.189	0.204	0.191	0.197	0.19	0.204	0.194	0.196	0.194	0.192
Cycle 100 (90 min 45 s)
	Raw Data (438)
	1	2	3	4	5	6	7	8	9	10	11	12
A	2.204	2.156	2.12	1.911	1.585	1.477	1.26	0.986	0.564	0.406	0.291	0.293
B	2.241	2.236	2.113	2.017	1.625	1.301	1.184	0.879	0.565	0.395	0.286	0.289
C	2.176	2.149	2.047	1.968	1.456	1.409	1.067	0.895	0.543	0.418	0.295	0.289
D	2.238	2.084	2.133	1.999	1.438	1.448	1.332	1.017	0.494	0.41	0.304	0.292
E	2.292	2.152	2.036	1.936	1.614	1.437	1.103	0.985	0.573	0.396	0.289	0.299
F	0.191	0.193	0.189	0.194	0.195	0.199	0.197	0.194	0.197	0.198	0.194	0.201
G	0.192	0.227	0.189	0.189	0.242	0.2	0.189	0.189	0.201	0.206	0.191	0.19
H	0.195	0.312	0.187	0.203	0.192	0.196	0.19	0.203	0.194	0.195	0.195	0.194
Cycle 101 (91 min 40 s)
	Raw Data (438)
	1	2	3	4	5	6	7	8	9	10	11	12
A	2.218	2.167	2.133	1.924	1.595	1.482	1.266	0.991	0.566	0.41	0.289	0.291
B	2.255	2.25	2.127	1.933	1.632	1.31	1.188	0.883	0.567	0.397	0.288	0.288
C	2.191	2.163	2.057	1.976	1.464	1.416	1.07	0.9	0.543	0.469	0.297	0.29
D	2.252	2.097	2.145	2.012	1.448	1.455	1.276	1.021	0.495	0.411	0.346	0.354
E	2.302	2.163	2.087	1.946	1.626	1.443	1.108	0.989	0.574	0.399	0.287	0.3
F	0.19	0.19	0.188	0.194	0.194	0.2	0.196	0.193	0.195	0.197	0.191	0.2
G	0.192	0.23	0.189	0.186	0.232	0.197	0.187	0.188	0.2	0.213	0.286	0.188
H	0.193	0.631	0.185	0.2	0.191	0.195	0.189	0.202	0.19	0.196	0.194	0.191
Cycle 102 (92 min 35 s)
	Raw Data (438)
	1	2	3	4	5	6	7	8	9	10	11	12
A	2.23	2.181	2.143	1.934	1.606	1.492	1.272	0.996	0.568	0.406	0.289	0.302
B	2.266	2.262	2.139	2.003	1.644	1.318	1.197	0.889	0.567	0.397	0.287	0.289
C	2.202	2.172	2.068	1.988	1.472	1.423	1.076	0.905	0.544	0.425	0.297	0.288
D	2.262	2.108	2.16	2.025	1.456	1.462	1.294	1.029	0.496	0.412	0.299	0.294
E	2.318	2.176	2.059	1.956	1.63	1.45	1.115	1	0.578	0.4	0.289	0.3
F	0.189	0.19	0.187	0.192	0.192	0.195	0.197	0.193	0.192	0.195	0.192	0.199
G	0.189	0.187	0.188	0.186	0.189	0.196	0.185	0.187	0.199	0.216	0.219	0.187
H	0.19	0.625	0.184	0.199	0.19	0.195	0.189	0.202	0.192	0.194	0.192	0.192
Cycle 103 (93 min 30 s)
	Raw Data (438)
	1	2	3	4	5	6	7	8	9	10	11	12
A	2.241	2.193	2.156	1.946	1.62	1.502	1.28	1.004	0.569	0.407	0.29	0.294
B	2.28	2.276	2.15	2.066	1.652	1.326	1.205	0.893	0.571	0.4	0.288	0.291
C	2.215	2.187	2.08	2.001	1.483	1.432	1.089	0.911	0.548	0.425	0.299	0.29
D	2.278	2.122	2.178	2.035	1.467	1.474	1.323	1.035	0.501	0.416	0.286	0.294
E	2.333	2.192	2.095	1.97	1.643	1.464	1.122	1.002	0.582	0.402	0.291	0.318
F	0.191	0.191	0.189	0.193	0.194	0.197	0.198	0.193	0.195	0.197	0.192	0.201
G	0.19	0.217	0.188	0.189	0.214	0.197	0.188	0.188	0.202	0.213	0.287	0.187
H	0.193	0.832	0.185	0.2	0.19	0.196	0.189	0.204	0.191	0.195	0.193	0.193
Cycle 104 (94 min 25 s)
	Raw Data (438)
	1	2	3	4	5	6	7	8	9	10	11	12
A	2.255	2.206	2.169	1.956	1.624	1.512	1.288	1.01	0.574	0.41	0.293	0.295
B	2.292	2.289	2.163	1.964	1.663	1.336	1.211	0.898	0.574	0.4	0.29	0.292
C	2.229	2.199	2.093	2.014	1.492	1.44	1.097	0.915	0.555	0.5	0.298	0.293
D	2.29	2.132	2.204	2.047	1.475	1.483	1.375	1.041	0.504	0.42	0.308	0.297
E	2.342	2.202	2.081	1.98	1.653	1.471	1.129	1.008	0.584	0.404	0.294	0.313
F	0.191	0.192	0.189	0.192	0.194	0.199	0.197	0.194	0.194	0.197	0.195	0.202
G	0.193	0.212	0.187	0.188	0.273	0.198	0.189	0.189	0.2	0.215	0.19	0.191
H	0.193	0.289	0.187	0.202	0.191	0.198	0.19	0.202	0.191	0.195	0.192	0.192
Cycle 105 (95 min 20 s)
	Raw Data (438)
	1	2	3	4	5	6	7	8	9	10	11	12
A	2.27	2.22	2.182	1.969	1.637	1.521	1.298	1.015	0.578	0.413	0.296	0.301
B	2.307	2.303	2.177	2.056	1.675	1.341	1.219	0.904	0.579	0.404	0.292	0.292
C	2.244	2.214	2.109	2.026	1.502	1.451	1.105	0.922	0.555	0.432	0.302	0.296
D	2.305	2.148	2.237	2.06	1.488	1.491	1.347	1.049	0.506	0.419	0.334	0.297
E	2.359	2.216	2.121	1.993	1.665	1.48	1.137	1.014	0.588	0.406	0.295	0.305
F	0.192	0.191	0.19	0.195	0.193	0.2	0.198	0.196	0.194	0.199	0.194	0.201
G	0.192	0.229	0.191	0.189	0.27	0.198	0.188	0.19	0.202	0.22	0.297	0.191
H	0.195	0.659	0.188	0.201	0.192	0.197	0.191	0.207	0.195	0.196	0.192	0.197
Cycle 106 (96 min 15 s)
	Raw Data (438)
	1	2	3	4	5	6	7	8	9	10	11	12
A	2.278	2.231	2.192	1.978	1.643	1.528	1.304	1.022	0.581	0.415	0.294	0.299
B	2.318	2.321	2.188	2.084	1.683	1.351	1.226	0.909	0.582	0.405	0.292	0.293
C	2.256	2.225	2.119	2.038	1.507	1.458	1.111	0.926	0.557	0.43	0.303	0.294
D	2.315	2.159	2.254	2.07	1.495	1.499	1.315	1.054	0.509	0.422	0.308	0.301
E	2.368	2.228	2.108	2.001	1.672	1.485	1.144	1.019	0.591	0.406	0.295	0.303
F	0.192	0.192	0.188	0.195	0.195	0.198	0.197	0.195	0.195	0.198	0.192	0.2
G	0.192	0.209	0.19	0.187	0.265	0.197	0.188	0.188	0.204	0.227	0.217	0.19
H	0.194	0.605	0.187	0.2	0.189	0.196	0.19	0.201	0.192	0.194	0.194	0.194
Cycle 107 (97 min 10 s)
	Raw Data (438)
	1	2	3	4	5	6	7	8	9	10	11	12
A	2.295	2.248	2.206	1.993	1.653	1.54	1.309	1.028	0.582	0.417	0.297	0.302
B	2.33	2.328	2.197	1.997	1.694	1.359	1.233	0.915	0.586	0.408	0.294	0.297
C	2.267	2.24	2.133	2.05	1.517	1.466	1.116	0.933	0.564	0.48	0.304	0.297
D	2.333	2.172	2.264	2.083	1.501	1.509	1.341	1.059	0.516	0.425	0.289	0.349
E	2.384	2.241	2.139	2.025	1.684	1.497	1.151	1.024	0.594	0.413	0.295	0.308
F	0.193	0.194	0.191	0.195	0.196	0.202	0.199	0.196	0.195	0.2	0.194	0.201
G	0.193	0.23	0.189	0.187	0.249	0.2	0.191	0.192	0.202	0.218	0.292	0.192
H	0.197	0.581	0.187	0.204	0.194	0.198	0.192	0.205	0.195	0.198	0.196	0.194
Cycle 108 (98 min 5 s)
	Raw Data (438)
	1	2	3	4	5	6	7	8	9	10	11	12
A	2.305	2.257	2.216	2.002	1.663	1.546	1.318	1.03	0.586	0.421	0.297	0.3
B	2.343	2.342	2.214	2.082	1.702	1.366	1.241	0.921	0.589	0.408	0.296	0.297
C	2.28	2.25	2.143	2.059	1.526	1.477	1.123	0.938	0.564	0.431	0.305	0.303
D	2.341	2.184	2.277	2.094	1.512	1.518	1.365	1.064	0.513	0.425	0.303	0.299
E	2.395	2.252	2.132	2.032	1.691	1.506	1.16	1.03	0.597	0.421	0.297	0.315
F	0.192	0.194	0.192	0.195	0.195	0.201	0.198	0.195	0.193	0.198	0.193	0.202
G	0.194	0.237	0.188	0.187	0.237	0.198	0.187	0.191	0.202	0.219	0.19	0.192
H	0.194	0.502	0.188	0.201	0.193	0.198	0.191	0.204	0.192	0.195	0.193	0.194
Cycle 109 (99 min)
	Raw Data (438)
	1	2	3	4	5	6	7	8	9	10	11	12
A	2.318	2.269	2.229	2.011	1.671	1.556	1.324	1.037	0.589	0.421	0.299	0.305
B	2.357	2.354	2.225	2.115	1.742	1.374	1.247	0.925	0.591	0.411	0.296	0.298
C	2.293	2.262	2.165	2.073	1.538	1.484	1.129	0.944	0.568	0.434	0.306	0.301
D	2.356	2.197	2.247	2.107	1.52	1.528	1.416	1.072	0.517	0.43	0.317	0.301
E	2.409	2.266	2.171	2.038	1.699	1.514	1.166	1.035	0.6	0.429	0.299	0.331
F	0.192	0.194	0.189	0.194	0.195	0.199	0.198	0.195	0.194	0.2	0.195	0.2
G	0.192	0.189	0.188	0.188	0.19	0.195	0.188	0.19	0.203	0.21	0.283	0.189
H	0.195	0.726	0.188	0.202	0.192	0.198	0.189	0.205	0.194	0.195	0.194	0.192
Cycle 110 (99 min 55 s)
	Raw Data (438)
	1	2	3	4	5	6	7	8	9	10	11	12
A	2.329	2.28	2.241	2.022	1.681	1.563	1.332	1.044	0.592	0.423	0.299	0.312
B	2.367	2.363	2.237	2.044	1.72	1.384	1.253	0.93	0.594	0.413	0.296	0.297
C	2.306	2.275	2.166	2.081	1.547	1.492	1.13	0.948	0.568	0.473	0.307	0.309
D	2.365	2.205	2.256	2.116	1.527	1.532	1.389	1.077	0.519	0.428	0.327	0.301
E	2.42	2.277	2.154	2.049	1.71	1.52	1.172	1.04	0.603	0.427	0.298	0.311
F	0.192	0.192	0.191	0.196	0.196	0.198	0.198	0.194	0.196	0.199	0.194	0.202
G	0.192	0.22	0.187	0.188	0.222	0.196	0.188	0.192	0.2	0.211	0.234	0.19
H	0.195	0.317	0.188	0.202	0.191	0.197	0.19	0.203	0.193	0.197	0.195	0.194
Cycle 111 (100 min 50 s)
	Raw Data (438)
	1	2	3	4	5	6	7	8	9	10	11	12
A	2.342	2.293	2.252	2.034	1.688	1.57	1.338	1.048	0.595	0.424	0.3	0.31
B	2.378	2.377	2.245	2.071	1.729	1.386	1.261	0.934	0.594	0.413	0.298	0.299
C	2.315	2.287	2.178	2.095	1.555	1.498	1.147	0.953	0.573	0.437	0.306	0.307
D	2.377	2.22	2.268	2.128	1.538	1.539	1.368	1.081	0.521	0.431	0.302	0.304
E	2.432	2.288	2.171	2.057	1.719	1.53	1.175	1.046	0.606	0.429	0.299	0.31
F	0.192	0.191	0.189	0.196	0.194	0.199	0.197	0.196	0.194	0.2	0.193	0.201
G	0.191	0.229	0.188	0.187	0.239	0.197	0.189	0.188	0.202	0.215	0.292	0.19
H	0.195	0.548	0.188	0.202	0.19	0.196	0.189	0.206	0.192	0.197	0.195	0.193
Cycle 112 (101 min 45 s)
	Raw Data (438)
	1	2	3	4	5	6	7	8	9	10	11	12
A	2.353	2.303	2.261	2.043	1.698	1.579	1.343	1.051	0.596	0.425	0.3	0.307
B	2.389	2.389	2.258	2.158	1.736	1.395	1.266	0.94	0.596	0.413	0.296	0.299
C	2.323	2.296	2.188	2.104	1.562	1.508	1.143	0.957	0.572	0.436	0.307	0.305
D	2.388	2.229	2.276	2.137	1.541	1.55	1.387	1.088	0.523	0.433	0.3	0.316
E	2.444	2.299	2.177	2.068	1.726	1.538	1.182	1.052	0.607	0.43	0.301	0.309
F	0.192	0.191	0.189	0.193	0.194	0.196	0.197	0.194	0.195	0.196	0.192	0.198
G	0.195	0.224	0.187	0.186	0.263	0.196	0.186	0.19	0.199	0.214	0.19	0.191
H	0.194	0.255	0.186	0.201	0.19	0.194	0.19	0.202	0.192	0.195	0.194	0.193
Cycle 113 (102 min 40 s)
	Raw Data (438)
	1	2	3	4	5	6	7	8	9	10	11	12
A	2.368	2.315	2.274	2.054	1.707	1.587	1.352	1.058	0.601	0.428	0.303	0.32
B	2.401	2.402	2.271	2.078	1.748	1.404	1.271	0.943	0.601	0.416	0.298	0.299
C	2.338	2.308	2.199	2.115	1.57	1.513	1.145	0.962	0.58	0.469	0.308	0.309
D	2.401	2.241	2.29	2.149	1.554	1.557	1.401	1.093	0.525	0.433	0.324	0.347
E	2.456	2.311	2.189	2.081	1.738	1.545	1.188	1.058	0.611	0.437	0.302	0.315
F	0.191	0.193	0.19	0.193	0.194	0.2	0.198	0.196	0.194	0.199	0.193	0.202
G	0.192	0.212	0.189	0.188	0.192	0.197	0.188	0.189	0.201	0.215	0.292	0.19
H	0.194	0.728	0.189	0.2	0.192	0.197	0.189	0.204	0.192	0.196	0.194	0.195
Cycle 114 (103 min 35 s)
	Raw Data (438)
	1	2	3	4	5	6	7	8	9	10	11	12
A	2.377	2.327	2.285	2.064	1.719	1.595	1.36	1.065	0.605	0.43	0.301	0.316
B	2.414	2.412	2.281	2.067	1.756	1.411	1.279	0.95	0.603	0.417	0.3	0.302
C	2.35	2.318	2.21	2.124	1.581	1.523	1.149	0.968	0.58	0.439	0.309	0.313
D	2.414	2.252	2.304	2.16	1.562	1.567	1.42	1.097	0.526	0.435	0.297	0.304
E	2.468	2.322	2.198	2.089	1.745	1.553	1.193	1.061	0.612	0.438	0.299	0.327
F	0.191	0.189	0.189	0.195	0.193	0.198	0.197	0.195	0.194	0.198	0.193	0.202
G	0.194	0.218	0.186	0.188	0.213	0.195	0.188	0.19	0.203	0.221	0.222	0.19
H	0.194	0.48	0.187	0.201	0.19	0.195	0.19	0.204	0.191	0.195	0.194	0.191
Cycle 115 (104 min 30 s)
	Raw Data (438)
	1	2	3	4	5	6	7	8	9	10	11	12
A	2.387	2.34	2.297	2.077	1.727	1.606	1.368	1.07	0.608	0.434	0.305	0.32
B	2.427	2.427	2.295	2.236	1.767	1.419	1.288	0.957	0.608	0.421	0.303	0.306
C	2.364	2.333	2.223	2.138	1.591	1.532	1.16	0.976	0.586	0.446	0.313	0.321
D	2.426	2.266	2.317	2.171	1.571	1.576	1.478	1.107	0.533	0.441	0.308	0.304
E	2.484	2.336	2.213	2.104	1.756	1.56	1.204	1.068	0.617	0.439	0.305	0.325
F	0.194	0.196	0.192	0.198	0.195	0.202	0.2	0.196	0.197	0.2	0.195	0.202
G	0.195	0.228	0.187	0.189	0.255	0.2	0.19	0.192	0.203	0.219	0.294	0.193
H	0.197	0.393	0.19	0.202	0.192	0.198	0.192	0.205	0.196	0.197	0.195	0.194
Cycle 116 (105 min 25 s)
	Raw Data (438)
	1	2	3	4	5	6	7	8	9	10	11	12
A	2.399	2.349	2.309	2.084	1.735	1.623	1.373	1.074	0.611	0.434	0.304	0.317
B	2.44	2.439	2.305	2.114	1.776	1.425	1.292	0.957	0.611	0.422	0.302	0.305
C	2.374	2.344	2.233	2.148	1.597	1.539	1.165	0.98	0.585	0.464	0.313	0.322
D	2.437	2.277	2.325	2.18	1.578	1.581	1.443	1.108	0.533	0.44	0.356	0.307
E	2.492	2.346	2.219	2.112	1.761	1.571	1.208	1.071	0.618	0.444	0.303	0.315
F	0.192	0.192	0.19	0.195	0.195	0.198	0.196	0.196	0.196	0.198	0.194	0.199
G	0.194	0.189	0.188	0.187	0.271	0.198	0.189	0.19	0.2	0.223	0.191	0.19
H	0.194	0.417	0.189	0.202	0.192	0.197	0.19	0.202	0.191	0.196	0.195	0.193
Cycle 117 (106 min 20 s)
	Raw Data (438)
	1	2	3	4	5	6	7	8	9	10	11	12
A	2.408	2.359	2.318	2.095	1.74	1.647	1.378	1.08	0.612	0.434	0.304	0.319
B	2.448	2.447	2.311	2.121	1.782	1.431	1.296	0.962	0.614	0.423	0.302	0.303
C	2.383	2.352	2.241	2.156	1.601	1.546	1.173	0.98	0.588	0.446	0.31	0.318
D	2.446	2.285	2.334	2.191	1.586	1.591	1.405	1.112	0.533	0.44	0.326	0.304
E	2.503	2.356	2.241	2.122	1.77	1.573	1.208	1.076	0.62	0.442	0.303	0.313
F	0.191	0.189	0.19	0.194	0.193	0.196	0.196	0.194	0.195	0.196	0.193	0.198
G	0.191	0.243	0.188	0.186	0.202	0.196	0.189	0.188	0.199	0.209	0.283	0.19
H	0.192	0.671	0.185	0.199	0.189	0.195	0.189	0.203	0.191	0.192	0.19	0.19
Cycle 118 (107 min 15 s)
	Raw Data (438)
	1	2	3	4	5	6	7	8	9	10	11	12
A	2.42	2.372	2.327	2.106	1.748	1.627	1.388	1.083	0.615	0.436	0.306	0.328
B	2.459	2.462	2.327	2.19	1.79	1.439	1.306	0.968	0.615	0.427	0.304	0.307
C	2.393	2.364	2.253	2.166	1.613	1.556	1.185	0.987	0.592	0.451	0.312	0.319
D	2.457	2.297	2.348	2.197	1.632	1.596	1.437	1.121	0.537	0.441	0.298	0.323
E	2.514	2.371	2.243	2.131	1.78	1.583	1.217	1.083	0.624	0.442	0.306	0.317
F	0.19	0.191	0.188	0.195	0.193	0.199	0.198	0.196	0.195	0.197	0.192	0.202
G	0.192	0.245	0.188	0.188	0.262	0.196	0.189	0.19	0.2	0.203	0.234	0.191
H	0.193	0.369	0.186	0.202	0.191	0.195	0.19	0.203	0.19	0.195	0.192	0.193
Cycle 119 (108 min 10 s)
	Raw Data (438)
	1	2	3	4	5	6	7	8	9	10	11	12
A	2.431	2.384	2.339	2.117	1.759	1.635	1.396	1.09	0.618	0.44	0.307	0.318
B	2.467	2.471	2.339	2.131	1.8	1.447	1.312	0.973	0.619	0.426	0.307	0.309
C	2.407	2.376	2.265	2.177	1.623	1.565	1.185	0.991	0.594	0.468	0.318	0.321
D	2.47	2.307	2.359	2.212	1.6	1.606	1.447	1.129	0.541	0.446	0.334	0.352
E	2.527	2.379	2.252	2.151	1.789	1.592	1.225	1.091	0.629	0.439	0.308	0.329
F	0.194	0.195	0.191	0.196	0.195	0.199	0.199	0.195	0.195	0.2	0.195	0.203
G	0.193	0.192	0.188	0.188	0.254	0.198	0.19	0.191	0.204	0.202	0.294	0.19
H	0.196	0.499	0.188	0.203	0.19	0.197	0.189	0.205	0.193	0.197	0.194	0.195
Cycle 120 (109 min 5 s)
	Raw Data (438)
	1	2	3	4	5	6	7	8	9	10	11	12
A	2.44	2.391	2.35	2.124	1.765	1.642	1.399	1.094	0.619	0.44	0.306	0.312
B	2.478	2.484	2.344	2.203	1.807	1.452	1.317	0.976	0.617	0.427	0.304	0.306
C	2.415	2.385	2.276	2.189	1.627	1.569	1.187	0.994	0.595	0.45	0.316	0.32
D	2.481	2.318	2.369	2.223	1.608	1.611	1.469	1.13	0.541	0.443	0.355	0.314
E	2.535	2.391	2.261	2.152	1.796	1.598	1.231	1.091	0.628	0.439	0.307	0.333
F	0.189	0.19	0.186	0.193	0.195	0.198	0.196	0.193	0.194	0.198	0.193	0.199
G	0.191	0.211	0.186	0.187	0.269	0.196	0.188	0.189	0.2	0.203	0.189	0.189
H	0.195	0.265	0.186	0.201	0.191	0.195	0.187	0.2	0.19	0.194	0.191	0.192
Cycle 121 (110 min)
	Raw Data (438)
	1	2	3	4	5	6	7	8	9	10	11	12
A	2.456	2.405	2.362	2.135	1.776	1.684	1.406	1.101	0.623	0.442	0.31	0.314
B	2.494	2.496	2.359	2.2	1.819	1.463	1.327	0.983	0.625	0.432	0.308	0.311
C	2.432	2.4	2.29	2.203	1.639	1.577	1.193	1.003	0.6	0.455	0.317	0.326
D	2.495	2.333	2.38	2.234	1.617	1.622	1.508	1.137	0.544	0.451	0.336	0.318
E	2.547	2.403	2.274	2.165	1.807	1.609	1.238	1.1	0.633	0.443	0.312	0.326
F	0.193	0.194	0.19	0.196	0.197	0.2	0.199	0.195	0.196	0.2	0.196	0.202
G	0.194	0.22	0.189	0.188	0.275	0.2	0.189	0.192	0.201	0.213	0.23	0.19
H	0.194	0.231	0.19	0.204	0.192	0.197	0.19	0.205	0.194	0.2	0.194	0.195
Cycle 122 (110 min 55 s)
	Raw Data (438)
	1	2	3	4	5	6	7	8	9	10	11	12
A	2.467	2.415	2.37	2.147	1.786	1.675	1.413	1.105	0.627	0.446	0.308	0.317
B	2.502	2.506	2.371	2.204	1.828	1.47	1.332	0.988	0.627	0.432	0.308	0.31
C	2.442	2.41	2.3	2.211	1.646	1.587	1.196	1.009	0.603	0.487	0.32	0.324
D	2.505	2.341	2.395	2.243	1.627	1.629	1.475	1.141	0.547	0.45	0.305	0.315
E	2.558	2.414	2.284	2.174	1.816	1.615	1.246	1.103	0.637	0.442	0.312	0.322
F	0.193	0.195	0.19	0.197	0.195	0.199	0.199	0.196	0.198	0.2	0.198	0.2
G	0.194	0.238	0.188	0.191	0.258	0.199	0.191	0.191	0.203	0.23	0.275	0.192
H	0.196	0.434	0.189	0.204	0.193	0.198	0.191	0.206	0.194	0.2	0.195	0.195
Cycle 123 (111 min 50 s)
	Raw Data (438)
	1	2	3	4	5	6	7	8	9	10	11	12
A	2.474	2.426	2.38	2.154	1.789	1.669	1.417	1.109	0.626	0.443	0.309	0.316
B	2.514	2.515	2.38	2.174	1.835	1.473	1.335	0.991	0.626	0.432	0.309	0.309
C	2.449	2.417	2.305	2.219	1.651	1.591	1.199	1.01	0.601	0.455	0.319	0.311
D	2.512	2.349	2.402	2.251	1.632	1.634	1.488	1.145	0.548	0.452	0.308	0.315
E	2.57	2.424	2.374	2.199	1.821	1.621	1.248	1.108	0.636	0.441	0.307	0.321
F	0.19	0.192	0.189	0.193	0.193	0.198	0.197	0.193	0.193	0.196	0.191	0.199
G	0.191	0.212	0.187	0.186	0.271	0.197	0.186	0.189	0.201	0.231	0.256	0.188
H	0.191	0.221	0.185	0.202	0.189	0.195	0.186	0.203	0.191	0.2	0.191	0.194
Cycle 124 (112 min 45 s)
	Raw Data (438)
	1	2	3	4	5	6	7	8	9	10	11	12
A	2.491	2.439	2.393	2.169	1.805	1.677	1.429	1.12	0.633	0.451	0.316	0.322
B	2.53	2.534	2.394	2.301	1.846	1.484	1.347	1.001	0.635	0.437	0.312	0.313
C	2.465	2.435	2.324	2.233	1.665	1.603	1.212	1.019	0.609	0.462	0.326	0.321
D	2.529	2.363	2.417	2.265	1.643	1.646	1.499	1.158	0.554	0.458	0.325	0.338
E	2.587	2.44	2.309	2.199	1.833	1.635	1.261	1.118	0.643	0.449	0.315	0.336
F	0.195	0.197	0.196	0.202	0.199	0.203	0.204	0.199	0.198	0.203	0.198	0.203
G	0.196	0.24	0.191	0.19	0.195	0.201	0.193	0.194	0.203	0.223	0.266	0.194
H	0.197	0.24	0.192	0.206	0.196	0.203	0.194	0.208	0.198	0.2	0.198	0.197
Cycle 125 (113 min 40 s)
	Raw Data (438)
	1	2	3	4	5	6	7	8	9	10	11	12
A	2.498	2.445	2.402	2.174	1.806	1.679	1.434	1.12	0.633	0.448	0.313	0.321
B	2.535	2.541	2.401	2.229	1.851	1.488	1.354	1	0.633	0.436	0.309	0.313
C	2.473	2.441	2.338	2.239	1.666	1.61	1.216	1.022	0.61	0.462	0.321	0.32
D	2.536	2.372	2.422	2.272	1.648	1.649	1.49	1.156	0.553	0.454	0.31	0.355
E	2.595	2.447	2.403	2.203	1.838	1.637	1.26	1.12	0.645	0.445	0.315	0.343
F	0.192	0.195	0.191	0.196	0.195	0.199	0.199	0.195	0.195	0.198	0.194	0.2
G	0.193	0.245	0.188	0.189	0.26	0.199	0.19	0.189	0.202	0.209	0.19	0.191
H	0.195	0.258	0.188	0.203	0.195	0.198	0.191	0.205	0.193	0.197	0.195	0.193
Cycle 126 (114 min 35 s)
	Raw Data (438)
	1	2	3	4	5	6	7	8	9	10	11	12
A	2.508	2.458	2.414	2.182	1.819	1.689	1.442	1.127	0.639	0.453	0.314	0.322
B	2.546	2.551	2.411	2.314	1.858	1.499	1.355	1.008	0.637	0.44	0.315	0.317
C	2.484	2.452	2.342	2.247	1.676	1.618	1.228	1.027	0.613	0.464	0.324	0.319
D	2.546	2.386	2.437	2.283	1.657	1.658	1.456	1.163	0.558	0.457	0.325	0.321
E	2.607	2.459	2.36	2.215	1.848	1.646	1.267	1.125	0.648	0.448	0.314	0.328
F	0.193	0.195	0.194	0.197	0.196	0.199	0.2	0.198	0.197	0.203	0.195	0.203
G	0.195	0.192	0.188	0.189	0.265	0.2	0.19	0.192	0.204	0.203	0.277	0.193
H	0.198	0.248	0.191	0.204	0.195	0.2	0.191	0.206	0.194	0.197	0.195	0.195
Cycle 127 (115 min 30 s)
	Raw Data (438)
	1	2	3	4	5	6	7	8	9	10	11	12
A	2.515	2.464	2.422	2.19	1.824	1.695	1.444	1.129	0.635	0.451	0.314	0.322
B	2.554	2.56	2.417	2.241	1.867	1.502	1.359	1.01	0.637	0.44	0.312	0.313
C	2.491	2.459	2.345	2.257	1.683	1.621	1.227	1.028	0.612	0.466	0.323	0.317
D	2.557	2.39	2.444	2.294	1.662	1.665	1.452	1.166	0.555	0.457	0.372	0.319
E	2.613	2.467	2.371	2.222	1.855	1.649	1.273	1.127	0.646	0.443	0.315	0.326
F	0.191	0.191	0.19	0.195	0.192	0.197	0.197	0.195	0.194	0.2	0.193	0.2
G	0.192	0.214	0.185	0.186	0.238	0.197	0.188	0.188	0.199	0.196	0.256	0.19
H	0.194	0.256	0.188	0.201	0.194	0.197	0.186	0.202	0.193	0.192	0.193	0.191
Cycle 128 (116 min 25 s)
	Raw Data (438)
	1	2	3	4	5	6	7	8	9	10	11	12
A	2.529	2.477	2.429	2.2	1.83	1.701	1.451	1.134	0.64	0.451	0.315	0.32
B	2.564	2.57	2.428	2.215	1.875	1.508	1.364	1.016	0.64	0.439	0.314	0.318
C	2.501	2.468	2.358	2.272	1.693	1.631	1.227	1.034	0.616	0.469	0.324	0.317
D	2.564	2.4	2.454	2.301	1.671	1.67	1.448	1.17	0.56	0.46	0.345	0.318
E	2.623	2.479	2.344	2.23	1.864	1.658	1.276	1.133	0.65	0.448	0.315	0.324
F	0.19	0.191	0.189	0.195	0.194	0.198	0.197	0.195	0.193	0.196	0.194	0.198
G	0.191	0.246	0.187	0.189	0.266	0.196	0.188	0.188	0.199	0.196	0.28	0.188
H	0.192	0.218	0.186	0.201	0.192	0.195	0.189	0.205	0.191	0.194	0.192	0.195
Cycle 129 (117 min 20 s)
	Raw Data (438)
	1	2	3	4	5	6	7	8	9	10	11	12
A	2.538	2.49	2.445	2.212	1.843	1.712	1.461	1.141	0.647	0.458	0.319	0.323
B	2.58	2.583	2.443	2.229	1.885	1.519	1.374	1.023	0.648	0.446	0.318	0.32
C	2.515	2.484	2.368	2.28	1.702	1.64	1.238	1.042	0.621	0.515	0.328	0.321
D	2.579	2.413	2.474	2.314	1.682	1.681	1.454	1.179	0.565	0.464	0.338	0.322
E	2.637	2.491	2.421	2.241	1.876	1.669	1.287	1.143	0.657	0.452	0.319	0.338
F	0.195	0.196	0.193	0.198	0.198	0.2	0.2	0.197	0.198	0.202	0.198	0.203
G	0.195	0.213	0.191	0.191	0.199	0.201	0.191	0.193	0.206	0.207	0.277	0.193
H	0.195	0.218	0.191	0.206	0.195	0.201	0.194	0.205	0.196	0.199	0.198	0.197
Cycle 130 (118 min 15 s)
	Raw Data (438)
	1	2	3	4	5	6	7	8	9	10	11	12
A	2.546	2.499	2.453	2.221	1.85	1.717	1.464	1.145	0.647	0.46	0.321	0.323
B	2.587	2.593	2.452	2.354	1.893	1.525	1.378	1.024	0.644	0.445	0.32	0.32
C	2.524	2.492	2.378	2.29	1.709	1.645	1.25	1.045	0.622	0.473	0.328	0.32
D	2.59	2.42	2.488	2.32	1.688	1.688	1.46	1.183	0.566	0.465	0.326	0.34
E	2.644	2.5	2.364	2.251	1.882	1.672	1.292	1.144	0.655	0.452	0.318	0.351
F	0.194	0.192	0.192	0.195	0.194	0.2	0.201	0.196	0.196	0.201	0.195	0.202
G	0.194	0.216	0.19	0.189	0.26	0.199	0.189	0.191	0.204	0.205	0.191	0.193
H	0.196	0.207	0.188	0.203	0.195	0.198	0.191	0.204	0.194	0.196	0.197	0.194
Cycle 131 (119 min 10 s)
	Raw Data (438)
	1	2	3	4	5	6	7	8	9	10	11	12
A	2.558	2.509	2.463	2.229	1.855	1.727	1.47	1.15	0.65	0.463	0.32	0.324
B	2.596	2.603	2.461	2.283	1.901	1.534	1.385	1.03	0.652	0.449	0.319	0.323
C	2.532	2.502	2.388	2.298	1.713	1.652	1.254	1.05	0.625	0.475	0.329	0.324
D	2.599	2.432	2.507	2.33	1.694	1.695	1.466	1.188	0.57	0.466	0.342	0.366
E	2.657	2.509	2.376	2.261	1.891	1.68	1.295	1.149	0.659	0.46	0.32	0.334
F	0.193	0.193	0.192	0.195	0.197	0.2	0.201	0.195	0.198	0.201	0.195	0.201
G	0.194	0.222	0.188	0.189	0.197	0.198	0.189	0.192	0.203	0.209	0.263	0.192
H	0.197	0.201	0.191	0.202	0.196	0.199	0.191	0.206	0.198	0.198	0.194	0.195
Cycle 132 (120 min 5 s)
	Raw Data (438)
	1	2	3	4	5	6	7	8	9	10	11	12
A	2.566	2.519	2.474	2.239	1.864	1.734	1.476	1.155	0.651	0.462	0.319	0.333
B	2.608	2.617	2.471	2.321	1.909	1.539	1.39	1.034	0.653	0.448	0.319	0.324
C	2.542	2.512	2.4	2.31	1.719	1.657	1.254	1.054	0.63	0.507	0.333	0.33
D	2.608	2.443	2.549	2.341	1.703	1.701	1.472	1.192	0.572	0.468	0.315	0.329
E	2.664	2.518	2.384	2.268	1.895	1.688	1.301	1.154	0.664	0.461	0.323	0.334
F	0.193	0.196	0.191	0.197	0.196	0.201	0.2	0.197	0.198	0.201	0.194	0.203
G	0.194	0.223	0.19	0.189	0.211	0.199	0.192	0.189	0.203	0.21	0.284	0.191
H	0.198	0.198	0.19	0.203	0.194	0.201	0.19	0.204	0.193	0.196	0.195	0.197
Cycle 133 (121 min)
	Raw Data (438)
	1	2	3	4	5	6	7	8	9	10	11	12
A	2.578	2.529	2.482	2.249	1.872	1.739	1.489	1.158	0.655	0.464	0.32	0.337
B	2.618	2.625	2.479	2.273	1.914	1.544	1.395	1.038	0.656	0.451	0.321	0.323
C	2.557	2.522	2.409	2.317	1.727	1.666	1.258	1.056	0.63	0.479	0.33	0.328
D	2.621	2.455	2.604	2.349	1.71	1.706	1.48	1.198	0.575	0.469	0.318	0.327
E	2.675	2.527	2.391	2.279	1.903	1.696	1.308	1.161	0.665	0.461	0.324	0.334
F	0.194	0.195	0.193	0.196	0.198	0.2	0.201	0.198	0.196	0.201	0.196	0.202
G	0.194	0.19	0.187	0.187	0.218	0.199	0.192	0.19	0.204	0.209	0.222	0.191
H	0.197	0.199	0.19	0.205	0.195	0.2	0.192	0.205	0.195	0.197	0.196	0.195
Cycle 134 (121 min 55 s)
	Raw Data (438)
	1	2	3	4	5	6	7	8	9	10	11	12
A	2.585	2.539	2.494	2.256	1.879	1.745	1.489	1.163	0.655	0.464	0.323	0.333
B	2.626	2.632	2.492	2.374	1.923	1.55	1.403	1.044	0.657	0.452	0.321	0.324
C	2.564	2.533	2.418	2.327	1.736	1.673	1.264	1.065	0.634	0.48	0.332	0.328
D	2.628	2.462	2.528	2.365	1.717	1.714	1.485	1.203	0.576	0.472	0.336	0.331
E	2.684	2.538	2.436	2.29	1.911	1.701	1.313	1.165	0.668	0.461	0.322	0.336
F	0.194	0.195	0.192	0.196	0.196	0.2	0.2	0.195	0.197	0.2	0.194	0.201
G	0.193	0.22	0.189	0.189	0.264	0.2	0.189	0.189	0.202	0.208	0.28	0.191
H	0.196	0.253	0.189	0.203	0.194	0.2	0.191	0.203	0.194	0.196	0.196	0.194
Cycle 135 (122 min 50 s)
	Raw Data (438)
	1	2	3	4	5	6	7	8	9	10	11	12
A	2.597	2.549	2.503	2.263	1.89	1.752	1.497	1.169	0.662	0.465	0.325	0.33
B	2.635	2.644	2.501	2.324	1.931	1.559	1.408	1.047	0.661	0.457	0.322	0.324
C	2.573	2.541	2.43	2.336	1.738	1.681	1.273	1.067	0.636	0.485	0.333	0.329
D	2.637	2.472	2.524	2.368	1.723	1.722	1.493	1.209	0.577	0.472	0.32	0.332
E	2.694	2.546	2.411	2.298	1.919	1.709	1.317	1.169	0.671	0.46	0.324	0.355
F	0.193	0.194	0.193	0.196	0.195	0.2	0.2	0.198	0.197	0.202	0.195	0.203
G	0.195	0.248	0.188	0.192	0.192	0.2	0.19	0.19	0.204	0.214	0.194	0.19
H	0.197	0.206	0.19	0.202	0.194	0.198	0.19	0.206	0.195	0.198	0.193	0.194
Cycle 136 (123 min 45 s)
	Raw Data (438)
	1	2	3	4	5	6	7	8	9	10	11	12
A	2.625	2.563	2.514	2.278	1.898	1.763	1.503	1.177	0.665	0.47	0.327	0.337
B	2.648	2.653	2.51	2.382	1.943	1.567	1.416	1.054	0.667	0.457	0.327	0.326
C	2.584	2.554	2.44	2.347	1.75	1.689	1.279	1.071	0.639	0.485	0.336	0.328
D	2.65	2.482	2.537	2.378	1.734	1.73	1.5	1.215	0.582	0.476	0.347	0.35
E	2.706	2.562	2.44	2.311	1.932	1.718	1.326	1.178	0.676	0.463	0.327	0.342
F	0.195	0.196	0.193	0.198	0.199	0.202	0.201	0.199	0.199	0.202	0.198	0.202
G	0.195	0.2	0.192	0.193	0.21	0.201	0.194	0.194	0.205	0.219	0.253	0.194
H	0.197	0.217	0.191	0.205	0.196	0.199	0.193	0.206	0.197	0.198	0.197	0.196
Cycle 137 (124 min 40 s)
	Raw Data (438)
	1	2	3	4	5	6	7	8	9	10	11	12
A	2.619	2.57	2.519	2.284	1.902	1.77	1.506	1.18	0.666	0.47	0.324	0.334
B	2.654	2.662	2.52	2.324	1.947	1.569	1.419	1.056	0.665	0.458	0.323	0.326
C	2.591	2.563	2.447	2.35	1.754	1.694	1.284	1.075	0.641	0.482	0.337	0.333
D	2.657	2.489	2.55	2.387	1.737	1.736	1.504	1.217	0.583	0.476	0.36	0.378
E	2.714	2.57	2.429	2.315	1.934	1.722	1.329	1.179	0.676	0.461	0.325	0.335
F	0.195	0.194	0.191	0.196	0.196	0.199	0.199	0.198	0.197	0.199	0.197	0.203
G	0.194	0.221	0.19	0.189	0.212	0.199	0.19	0.192	0.202	0.219	0.283	0.192
H	0.196	0.219	0.189	0.204	0.194	0.199	0.191	0.203	0.195	0.196	0.195	0.195
Cycle 138 (125 min 35 s)
	Raw Data (438)
	1	2	3	4	5	6	7	8	9	10	11	12
A	2.626	2.576	2.53	2.293	1.91	1.774	1.514	1.183	0.669	0.469	0.327	0.332
B	2.665	2.671	2.525	2.312	1.953	1.575	1.421	1.059	0.668	0.458	0.323	0.327
C	2.597	2.57	2.456	2.356	1.76	1.701	1.289	1.081	0.641	0.488	0.334	0.333
D	2.666	2.5	2.561	2.394	1.747	1.742	1.509	1.221	0.585	0.479	0.354	0.331
E	2.721	2.577	2.473	2.324	1.94	1.728	1.335	1.182	0.679	0.467	0.325	0.338
F	0.193	0.193	0.193	0.194	0.198	0.199	0.198	0.196	0.195	0.199	0.194	0.201
G	0.194	0.217	0.188	0.188	0.264	0.198	0.192	0.191	0.202	0.215	0.209	0.192
H	0.194	0.201	0.188	0.203	0.194	0.196	0.193	0.203	0.192	0.196	0.194	0.193
Cycle 139 (126 min 30 s)
	Raw Data (438)
	1	2	3	4	5	6	7	8	9	10	11	12
A	2.634	2.586	2.539	2.301	1.919	1.78	1.518	1.185	0.671	0.472	0.326	0.334
B	2.674	2.683	2.537	2.331	1.959	1.58	1.429	1.064	0.669	0.459	0.326	0.329
C	2.61	2.578	2.463	2.37	1.77	1.706	1.297	1.086	0.644	0.539	0.335	0.329
D	2.676	2.512	2.565	2.403	1.752	1.748	1.514	1.228	0.587	0.48	0.354	0.333
E	2.731	2.587	2.45	2.333	1.95	1.738	1.339	1.186	0.679	0.478	0.326	0.342
F	0.191	0.193	0.192	0.195	0.197	0.199	0.2	0.197	0.195	0.201	0.193	0.201
G	0.193	0.229	0.188	0.188	0.196	0.198	0.19	0.191	0.204	0.211	0.279	0.192
H	0.195	0.197	0.187	0.201	0.194	0.199	0.19	0.203	0.193	0.196	0.195	0.194
Cycle 140 (127 min 25 s)
	Raw Data (438)
	1	2	3	4	5	6	7	8	9	10	11	12
A	2.641	2.598	2.546	2.31	1.923	1.786	1.525	1.191	0.674	0.474	0.328	0.338
B	2.683	2.689	2.547	2.431	1.968	1.589	1.436	1.068	0.675	0.461	0.325	0.329
C	2.619	2.588	2.473	2.378	1.774	1.71	1.303	1.09	0.647	0.489	0.337	0.329
D	2.689	2.52	2.574	2.412	1.761	1.758	1.521	1.232	0.589	0.479	0.351	0.335
E	2.743	2.595	2.454	2.34	1.958	1.743	1.345	1.194	0.684	0.483	0.328	0.363
F	0.194	0.193	0.193	0.194	0.197	0.2	0.199	0.198	0.197	0.201	0.195	0.204
G	0.194	0.192	0.189	0.19	0.205	0.2	0.191	0.19	0.202	0.213	0.193	0.192
H	0.196	0.214	0.19	0.203	0.194	0.2	0.192	0.205	0.198	0.197	0.195	0.193
Cycle 141 (128 min 20 s)
	Raw Data (438)
	1	2	3	4	5	6	7	8	9	10	11	12
A	2.648	2.605	2.558	2.317	1.933	1.793	1.53	1.197	0.676	0.474	0.33	0.347
B	2.692	2.701	2.557	2.377	1.975	1.597	1.441	1.075	0.677	0.465	0.33	0.332
C	2.629	2.596	2.481	2.388	1.782	1.723	1.31	1.093	0.652	0.492	0.341	0.333
D	2.697	2.53	2.59	2.421	1.766	1.764	1.526	1.238	0.591	0.485	0.346	0.336
E	2.752	2.607	2.467	2.351	1.966	1.749	1.352	1.198	0.687	0.486	0.33	0.345
F	0.193	0.196	0.192	0.193	0.196	0.202	0.201	0.198	0.198	0.201	0.195	0.202
G	0.194	0.246	0.191	0.189	0.27	0.2	0.191	0.191	0.202	0.213	0.238	0.194
H	0.198	0.206	0.19	0.204	0.195	0.199	0.192	0.204	0.197	0.196	0.196	0.195
Cycle 142 (129 min 15 s)
	Raw Data (438)
	1	2	3	4	5	6	7	8	9	10	11	12
A	2.662	2.612	2.565	2.327	1.939	1.801	1.536	1.198	0.677	0.477	0.33	0.344
B	2.7	2.71	2.562	2.356	1.981	1.601	1.452	1.076	0.68	0.465	0.328	0.331
C	2.636	2.603	2.492	2.396	1.788	1.728	1.315	1.097	0.651	0.492	0.34	0.334
D	2.704	2.537	2.587	2.43	1.773	1.768	1.536	1.24	0.593	0.483	0.341	0.346
E	2.759	2.615	2.474	2.358	1.972	1.756	1.354	1.202	0.689	0.48	0.331	0.34
F	0.193	0.196	0.193	0.196	0.195	0.202	0.199	0.196	0.196	0.2	0.195	0.202
G	0.194	0.248	0.189	0.188	0.196	0.2	0.191	0.191	0.203	0.21	0.289	0.192
H	0.195	0.197	0.189	0.204	0.194	0.198	0.192	0.206	0.194	0.197	0.195	0.193
Cycle 143 (130 min 10 s)
	Raw Data (438)
	1	2	3	4	5	6	7	8	9	10	11	12
A	2.671	2.623	2.574	2.332	1.946	1.808	1.542	1.205	0.682	0.481	0.333	0.336
B	2.708	2.719	2.575	2.502	1.989	1.612	1.452	1.083	0.682	0.468	0.331	0.335
C	2.647	2.615	2.516	2.404	1.798	1.736	1.321	1.101	0.657	0.494	0.342	0.337
D	2.713	2.548	2.678	2.437	1.781	1.775	1.541	1.247	0.596	0.489	0.342	0.387
E	2.768	2.624	2.482	2.366	1.98	1.762	1.361	1.208	0.692	0.476	0.332	0.344
F	0.196	0.196	0.193	0.199	0.199	0.206	0.201	0.199	0.198	0.203	0.195	0.203
G	0.195	0.201	0.192	0.191	0.265	0.202	0.193	0.191	0.206	0.214	0.235	0.193
H	0.196	0.234	0.191	0.204	0.196	0.2	0.192	0.203	0.195	0.196	0.196	0.194
Cycle 144 (131 min 5 s)
	Raw Data (438)
	1	2	3	4	5	6	7	8	9	10	11	12
A	2.676	2.63	2.582	2.344	1.951	1.813	1.548	1.208	0.682	0.48	0.332	0.339
B	2.719	2.726	2.582	2.447	1.997	1.613	1.456	1.086	0.685	0.469	0.329	0.335
C	2.654	2.622	2.511	2.413	1.803	1.741	1.322	1.107	0.659	0.495	0.344	0.335
D	2.72	2.555	2.7	2.447	1.79	1.783	1.545	1.251	0.596	0.487	0.341	0.339
E	2.778	2.633	2.493	2.374	1.987	1.769	1.373	1.212	0.695	0.48	0.334	0.347
F	0.195	0.194	0.192	0.197	0.196	0.203	0.199	0.198	0.197	0.201	0.197	0.204
G	0.195	0.214	0.19	0.189	0.196	0.2	0.191	0.192	0.205	0.212	0.279	0.192
H	0.199	0.211	0.191	0.204	0.197	0.199	0.191	0.207	0.194	0.197	0.196	0.195
Cycle 145 (132 min)
	Raw Data (438)
	1	2	3	4	5	6	7	8	9	10	11	12
A	2.687	2.643	2.592	2.352	1.959	1.821	1.554	1.213	0.688	0.482	0.334	0.339
B	2.728	2.736	2.592	2.428	2.003	1.621	1.463	1.091	0.686	0.469	0.33	0.335
C	2.664	2.633	2.518	2.422	1.81	1.748	1.33	1.114	0.66	0.497	0.344	0.337
D	2.731	2.565	2.69	2.457	1.793	1.789	1.551	1.257	0.6	0.492	0.339	0.344
E	2.79	2.64	2.502	2.384	1.996	1.776	1.374	1.216	0.695	0.483	0.333	0.366
F	0.193	0.193	0.194	0.196	0.195	0.203	0.201	0.198	0.197	0.202	0.196	0.201
G	0.194	0.221	0.19	0.19	0.214	0.201	0.193	0.192	0.204	0.213	0.196	0.193
H	0.198	0.203	0.19	0.206	0.196	0.201	0.192	0.205	0.195	0.198	0.197	0.195
Cycle 146 (132 min 55 s)
	Raw Data (438)
	1	2	3	4	5	6	7	8	9	10	11	12
A	2.696	2.648	2.602	2.36	1.966	1.829	1.559	1.219	0.688	0.483	0.336	0.339
B	2.733	2.746	2.598	2.461	2.01	1.626	1.467	1.094	0.689	0.469	0.334	0.336
C	2.672	2.64	2.526	2.426	1.815	1.752	1.334	1.114	0.662	0.498	0.344	0.342
D	2.74	2.573	2.7	2.464	1.8	1.793	1.558	1.261	0.602	0.489	0.345	0.346
E	2.792	2.649	2.512	2.39	2.001	1.78	1.379	1.22	0.699	0.486	0.335	0.351
F	0.196	0.195	0.194	0.196	0.197	0.201	0.2	0.197	0.198	0.202	0.195	0.204
G	0.195	0.225	0.19	0.191	0.216	0.2	0.191	0.191	0.203	0.209	0.295	0.191
H	0.196	0.194	0.19	0.203	0.193	0.198	0.193	0.206	0.195	0.195	0.195	0.193
Cycle 147 (133 min 50 s)
	Raw Data (438)
	1	2	3	4	5	6	7	8	9	10	11	12
A	2.707	2.66	2.61	2.366	1.975	1.839	1.566	1.225	0.693	0.484	0.336	0.343
B	2.745	2.753	2.609	2.505	2.02	1.635	1.475	1.099	0.691	0.473	0.333	0.338
C	2.683	2.654	2.538	2.439	1.823	1.762	1.344	1.12	0.665	0.502	0.346	0.346
D	2.751	2.582	2.694	2.473	1.809	1.802	1.563	1.266	0.607	0.497	0.343	0.345
E	2.803	2.659	2.516	2.399	2.01	1.789	1.389	1.226	0.703	0.498	0.337	0.349
F	0.195	0.196	0.194	0.199	0.2	0.203	0.202	0.198	0.197	0.201	0.198	0.204
G	0.196	0.191	0.193	0.191	0.266	0.2	0.191	0.192	0.205	0.21	0.216	0.193
H	0.198	0.293	0.192	0.205	0.196	0.2	0.192	0.207	0.197	0.199	0.196	0.196
Cycle 148 (134 min 45 s)
	Raw Data (438)
	1	2	3	4	5	6	7	8	9	10	11	12
A	2.713	2.668	2.619	2.375	1.982	1.841	1.571	1.228	0.694	0.487	0.337	0.34
B	2.755	2.762	2.619	2.385	2.026	1.638	1.479	1.102	0.694	0.476	0.336	0.339
C	2.691	2.663	2.545	2.446	1.831	1.768	1.35	1.123	0.668	0.502	0.347	0.348
D	2.758	2.592	2.692	2.48	1.814	1.809	1.568	1.27	0.607	0.496	0.344	0.355
E	2.811	2.668	2.527	2.41	2.018	1.795	1.393	1.232	0.704	0.501	0.338	0.349
F	0.196	0.196	0.195	0.198	0.198	0.205	0.202	0.199	0.199	0.201	0.195	0.202
G	0.195	0.216	0.191	0.191	0.196	0.201	0.193	0.192	0.204	0.21	0.282	0.193
H	0.197	0.232	0.192	0.207	0.196	0.201	0.194	0.205	0.196	0.198	0.197	0.197
Cycle 149 (135 min 40 s)
	Raw Data (438)
	1	2	3	4	5	6	7	8	9	10	11	12
A	2.72	2.673	2.626	2.381	1.988	1.845	1.574	1.23	0.695	0.487	0.337	0.362
B	2.758	2.77	2.624	2.381	2.031	1.643	1.482	1.108	0.693	0.473	0.334	0.338
C	2.696	2.669	2.562	2.454	1.838	1.771	1.347	1.126	0.671	0.502	0.345	0.348
D	2.763	2.598	2.699	2.484	1.82	1.811	1.572	1.272	0.607	0.494	0.355	0.405
E	2.819	2.674	2.531	2.416	2.021	1.8	1.394	1.234	0.704	0.487	0.335	0.352
F	0.194	0.192	0.193	0.197	0.195	0.202	0.198	0.198	0.196	0.202	0.195	0.202
G	0.194	0.218	0.189	0.191	0.203	0.199	0.191	0.189	0.201	0.21	0.191	0.19
H	0.196	0.197	0.187	0.204	0.194	0.199	0.191	0.207	0.194	0.194	0.194	0.193
Cycle 150 (136 min 35 s)
	Raw Data (438)
	1	2	3	4	5	6	7	8	9	10	11	12
A	2.731	2.683	2.634	2.391	1.997	1.853	1.581	1.237	0.698	0.492	0.342	0.351
B	2.77	2.783	2.632	2.422	2.039	1.649	1.489	1.111	0.699	0.478	0.337	0.34
C	2.705	2.676	2.563	2.466	1.847	1.78	1.353	1.134	0.672	0.507	0.348	0.35
D	2.775	2.608	2.742	2.498	1.828	1.82	1.578	1.276	0.613	0.501	0.353	0.35
E	2.829	2.688	2.546	2.425	2.031	1.807	1.398	1.241	0.708	0.49	0.339	0.374
F	0.196	0.198	0.195	0.197	0.197	0.203	0.202	0.199	0.198	0.203	0.196	0.203
G	0.199	0.236	0.193	0.191	0.266	0.2	0.192	0.193	0.205	0.211	0.295	0.194
H	0.197	0.194	0.191	0.206	0.196	0.2	0.193	0.206	0.198	0.199	0.196	0.197

## Sheet: Figure 2f
Figure 2f
raw data		data1
	Time	0 min	1 min	2 min	3 min	4 min	5 min	6 min	7 min	8 min	9 min	10 min	11 min	12 min	13 min	14 min	15 min	16 min	17 min	18 min	19 min	20 min	21 min	22 min	23 min	24 min	25 min	26 min	27 min	28 min	29 min	30 min	31 min	32 min	33 min	34 min	35 min	36 min	37 min	38 min	39 min	40 min	41 min	42 min	43 min	44 min	45 min	46 min	47 min
A06	Sample X1	0.165	0.169	0.166	0.164	0.161	0.167	0.17	0.169	0.17	0.169	0.167	0.216	0.165	0.193	0.241	0.166	0.162	0.165	0.163	0.16	0.16	0.162	0.166	0.168	0.164	0.164	0.167	0.179	0.184	0.185	0.177	0.171	0.168	0.167	0.164	0.162	0.174	0.18	0.188	0.172	0.232	0.761	0.171	0.167	0.175	0.169	0.168	0.364
A07	Sample X2	0.141	0.143	0.148	0.146	0.146	0.147	0.153	0.153	0.169	0.175	0.164	0.16	0.158	0.158	0.162	0.164	0.162	0.168	0.183	0.189	0.185	0.168	0.162	0.16	0.161	0.16	0.159	0.158	0.16	0.155	0.154	0.157	0.156	0.159	0.159	0.158	0.159	0.16	0.161	0.16	0.161	0.159	0.163	0.163	0.162	0.163	0.161	0.162
A08	Sample X3	0.172	0.169	0.168	0.166	0.164	0.164	0.165	0.162	0.164	0.163	0.164	0.164	0.166	0.16	0.161	0.175	0.16	0.158	0.161	0.158	0.192	0.161	0.188	0.21	0.187	0.163	0.158	0.16	0.16	0.157	0.155	0.156	0.159	0.16	0.156	0.16	0.159	0.158	0.157	0.158	0.161	0.158	0.161	0.158	0.16	0.157	0.154	0.155
#DIV/0!	#DIV/0!	0.159333	0.160333	0.160667	0.158667	0.157	0.159333	0.162667	0.161333	0.167667	0.169	0.165	0.18	0.163	0.170333	0.188	0.168333	0.161333	0.163667	0.169	0.169	0.179	0.163667	0.172	0.179333	0.170667	0.162333	0.161333	0.165667	0.168	0.165667	0.162	0.161333	0.161	0.162	0.159667	0.16	0.164	0.166	0.168667	0.163333	0.184667	0.359333	0.165	0.162667	0.165667	0.163	0.161	0.227
																	0.00585947															0.013
B06	Sample X7	0.154	0.157	0.161	0.163	0.163	0.162	0.167	0.164	0.169	0.168	0.168	0.167	0.168	0.165	0.165	0.169	0.168	0.17	0.168	0.17	0.167	0.171	0.171	0.174	0.19	0.169	0.168	0.17	0.193	0.18	0.18	0.183	0.174	0.173	0.169	0.166	0.168	0.166	0.171	0.167	0.169	0.167	0.168	0.171	0.167	0.169	0.168	0.169
B07	Sample X8	0.165	0.165	0.168	0.168	0.169	0.168	0.17	0.17	0.17	0.169	0.172	0.169	0.172	0.17	0.171	0.173	0.168	0.171	0.172	0.17	0.169	0.171	0.171	0.17	0.173	0.173	0.173	0.172	0.172	0.17	0.172	0.17	0.17	0.172	0.171	0.168	0.171	0.171	0.173	0.17	0.175	0.172	0.175	0.173	0.173	0.176	0.174	0.172
B08	Sample X9	0.165	0.167	0.262	0.168	0.164	0.166	0.168	0.166	0.171	0.168	0.17	0.168	0.17	0.167	0.167	0.169	0.166	0.169	0.17	0.169	0.181	0.174	0.175	0.174	0.173	0.17	0.17	0.167	0.169	0.168	0.167	0.167	0.169	0.171	0.169	0.169	0.17	0.17	0.171	0.169	0.168	0.167	0.171	0.171	0.167	0.17	0.168	0.171
#DIV/0!	#DIV/0!	0.161333	0.163	0.197	0.166333	0.165333	0.165333	0.168333	0.166667	0.17	0.168333	0.17	0.168	0.17	0.167333	0.167667	0.170333	0.167333	0.17	0.17	0.169667	0.172333	0.172	0.172333	0.172667	0.178667	0.170667	0.170333	0.169667	0.178	0.172667	0.173	0.173333	0.171	0.172	0.169667	0.167667	0.169667	0.169	0.171667	0.168667	0.170667	0.168667	0.171333	0.171667	0.169	0.171667	0.17	0.170667
																	0.0023094															0.00655744
C06	Sample X13	0.148	0.148	0.153	0.154	0.152	0.156	0.158	0.158	0.162	0.161	0.16	0.157	0.159	0.158	0.159	0.161	0.161	0.165	0.162	0.159	0.162	0.163	0.164	0.164	0.166	0.163	0.166	0.164	0.165	0.167	0.166	0.164	0.163	0.165	0.163	0.163	0.166	0.165	0.166	0.165	0.165	0.168	0.171	0.171	0.167	0.171	0.169	0.169
C07	Sample X14	0.13	0.13	0.133	0.135	0.133	0.135	0.138	0.14	0.142	0.141	0.142	0.143	0.138	0.141	0.142	0.146	0.144	0.146	0.147	0.144	0.145	0.147	0.149	0.148	0.151	0.15	0.15	0.148	0.15	0.151	0.152	0.153	0.153	0.154	0.152	0.15	0.151	0.152	0.155	0.151	0.154	0.156	0.16	0.159	0.156	0.161	0.16	0.16
C08	Sample X15	0.166	0.166	0.167	0.169	0.167	0.169	0.169	0.169	0.172	0.17	0.169	0.169	0.171	0.169	0.168	0.173	0.17	0.171	0.17	0.168	0.169	0.17	0.172	0.171	0.172	0.174	0.173	0.172	0.173	0.171	0.171	0.171	0.173	0.173	0.172	0.171	0.171	0.17	0.176	0.172	0.175	0.174	0.176	0.175	0.175	0.175	0.173	0.176
#DIV/0!	#DIV/0!	0.148	0.148	0.151	0.152667	0.150667	0.153333	0.155	0.155667	0.158667	0.157333	0.157	0.156333	0.156	0.156	0.156333	0.16	0.158333	0.160667	0.159667	0.157	0.158667	0.16	0.161667	0.161	0.163	0.162333	0.163	0.161333	0.162667	0.163	0.163	0.162667	0.163	0.164	0.162333	0.161333	0.162667	0.162333	0.165667	0.162667	0.164667	0.166	0.169	0.168333	0.166	0.169	0.167333	0.168333
		6.85185															0.0135277															0.00984886
D06	Sample X19	0.138	0.139	0.141	0.144	0.14	0.144	0.149	0.149	0.171	0.174	0.177	0.177	0.187	0.186	0.172	0.189	0.169	0.177	0.164	0.179	0.171	0.172	0.174	0.166	0.166	0.165	0.163	0.166	0.166	0.167	0.165	0.167	0.166	0.167	0.169	0.168	0.169	0.175	0.173	0.171	0.176	0.178	0.182	0.188	0.185	0.185	0.181	0.182
D07	Sample X20	0.117	0.116	0.118	0.119	0.118	0.122	0.124	0.124	0.124	0.125	0.126	0.129	0.131	0.128	0.126	0.13	0.127	0.13	0.13	0.13	0.13	0.134	0.133	0.133	0.137	0.138	0.14	0.136	0.137	0.138	0.14	0.137	0.141	0.144	0.141	0.142	0.143	0.144	0.147	0.147	0.149	0.149	0.153	0.155	0.151	0.155	0.153	0.157
D08	Sample X21	0.16	0.162	0.165	0.167	0.168	0.169	0.176	0.176	0.179	0.182	0.181	0.183	0.185	0.186	0.189	0.195	0.193	0.198	0.2	0.205	0.199	0.206	0.207	0.207	0.213	0.213	0.217	0.217	0.218	0.219	0.221	0.225	0.229	0.23	0.229	0.231	0.234	0.238	0.241	0.24	0.246	0.247	0.25	0.255	0.252	0.258	0.257	0.26
#DIV/0!	#DIV/0!	0.138333	0.139	0.141333	0.143333	0.142	0.145	0.149667	0.149667	0.158	0.160333	0.161333	0.163	0.167667	0.166667	0.162333	0.171333	0.163	0.168333	0.164667	0.171333	0.166667	0.170667	0.171333	0.168667	0.172	0.172	0.173333	0.173	0.173667	0.174667	0.175333	0.176333	0.178667	0.180333	0.179667	0.180333	0.182	0.185667	0.187	0.186	0.190333	0.191333	0.195	0.199333	0.196	0.199333	0.197	0.199667
																	0.0359212															0.0414769
G06	Sample X37	0.134	0.138	0.148	0.158	0.164	0.171	0.245	0.234	0.195	0.2	0.206	0.213	0.217	0.228	0.234	0.246	0.25	0.26	0.265	0.272	0.274	0.287	0.293	0.298	0.308	0.313	0.32	0.325	0.337	0.34	0.348	0.354	0.361	0.369	0.375	0.38	0.387	0.394	0.404	0.41	0.417	0.425	0.434	0.441	0.444	0.455	0.459	0.466
G07	Sample X38	0.133	0.138	0.147	0.158	0.163	0.171	0.178	0.184	0.194	0.2	0.206	0.21	0.214	0.224	0.234	0.242	0.247	0.259	0.263	0.272	0.277	0.287	0.294	0.301	0.313	0.318	0.322	0.33	0.34	0.344	0.353	0.359	0.367	0.376	0.381	0.387	0.397	0.403	0.413	0.419	0.427	0.436	0.445	0.451	0.456	0.466	0.471	0.48
G08	Sample X39	0.148	0.152	0.158	0.167	0.175	0.181	0.191	0.195	0.206	0.211	0.218	0.224	0.232	0.238	0.244	0.257	0.261	0.27	0.276	0.282	0.29	0.298	0.306	0.312	0.321	0.327	0.335	0.341	0.35	0.357	0.363	0.368	0.378	0.385	0.39	0.397	0.405	0.41	0.419	0.425	0.434	0.437	0.45	0.455	0.46	0.467	0.475	0.48
#DIV/0!	#DIV/0!	0.138333	0.142667	0.151	0.161	0.167333	0.174333	0.204667	0.204333	0.198333	0.203667	0.21	0.215667	0.221	0.23	0.237333	0.248333	0.252667	0.263	0.268	0.275333	0.280333	0.290667	0.297667	0.303667	0.314	0.319333	0.325667	0.332	0.342333	0.347	0.354667	0.360333	0.368667	0.376667	0.382	0.388	0.396333	0.402333	0.412	0.418	0.426	0.432667	0.443	0.449	0.453333	0.462667	0.468333	0.475333
0	0	0.0083865	0.0080829	0.00608276	0.00519615	0.00665833	0.0057735	0.0355293	0.0262742	0.00665833	0.00635085	0.0069282	0.00737112	0.00964365	0.0072111	0.0057735	0.00776745	0.00737112	0.00608276	0.007	0.0057735	0.0085049	0.00635085	0.00723418	0.00737112	0.00655744	0.0070946	0.00814453	0.00818535	0.00680686	0.00888819	0.00763763	0.0070946	0.00862168	0.00802081	0.00754983	0.008544	0.0090185	0.00802081	0.00754983	0.00754983	0.008544	0.00665833	0.00818535	0.0072111	0.00832666	0.00665833	0.00832666	0.0080829
H06	Sample X43	0.169	0.153	0.134	0.166	0.158	0.22	0.171	0.22	0.194	0.254	0.222	0.242	0.171	0.23	0.182	0.197	0.235	0.248	0.188	0.168	0.181	0.216	0.25	0.25	0.242	0.201	0.235	0.258	0.23	0.227	0.199	0.191	0.181	0.189	0.198	0.213	0.215	0.216	0.21	0.258	0.2	0.176	0.197	0.193	0.199	0.218	0.197	0.213
H07	Sample X44	0.122	0.121	0.126	0.125	0.126	0.129	0.134	0.137	0.142	0.143	0.144	0.144	0.145	0.146	0.148	0.154	0.149	0.152	0.151	0.151	0.147	0.148	0.149	0.149	0.154	0.15	0.147	0.148	0.148	0.144	0.146	0.146	0.145	0.143	0.142	0.139	0.142	0.142	0.143	0.142	0.143	0.139	0.138	0.14	0.143	0.138	0.135	0.134
H08	Sample X45	0.131	0.129	0.13	0.132	0.13	0.134	0.18	0.181	0.166	0.155	0.19	0.197	0.274	0.217	0.275	0.233	0.258	0.261	0.213	0.252	0.184	0.267	0.221	0.23	0.239	0.223	0.16	0.222	0.274	0.241	0.174	0.195	0.265	0.201	0.29	0.143	0.298	0.296	0.267	0.289	0.224	0.158	0.176	0.249	0.254	0.229	0.197	0.224
#DIV/0!	#DIV/0!	0.140667	0.134333	0.13	0.141	0.138	0.161	0.161667	0.179333	0.167333	0.184	0.185333	0.194333	0.196667	0.197667	0.201667	0.194667	0.214	0.220333	0.184	0.190333	0.170667	0.210333	0.206667	0.209667	0.211667	0.191333	0.180667	0.209333	0.217333	0.204	0.173	0.177333	0.197	0.177667	0.21	0.165	0.218333	0.218	0.206667	0.229667	0.189	0.157667	0.170333	0.194	0.198667	0.195	0.176333	0.190333
	parameter1	parameter2	parameter3	parameter4	parameter5		Notes: 5 different concentrations of REFBD were measured. Last group is system control. We take 0 and 60 min values to calculate (C and BK). parameter3=parameter2-parameter1. Equation is parameter3 /26100*1000000 to get production rate. Parameter 5 is relative activity compared with NOX5 wild type.
REFBD	0 min	60 min	60-0 min	product	relative activity
1	0.159333	0.170667	0.0113333	0.434227	2.67086
0.8	0.161333	0.185333	0.024	0.91954	5.65593
0.6	0.148	0.171333	0.0233333	0.893997	5.49882
0.4	0.138333	0.221667	0.0833333	3.19285	19.6386
0	0.138333	0.562667	0.424333	16.258	100
Blank	0.140667	0.174667	0.034	1.30268
			6.2069
			6.62835
			6.24521
		0.4	6.71775	49.4361
			28.3908
			23.6398
		0	13.5888	100
			6.62835
[truncated: 5,000 more columns]

## Sheet: Figure 4c
Figure 4c											MS parameters
	Sample Id	R	Acquisition Time	QC Status	Dataset File	Method File	Zn 66 (cps)	Sc 45 (IS) (cps)			Reading time
1	blank		1/19/2024 4:41:25 PM		C:\Users\Public\Documents\PerkinElmer Syngistix\ICPMS\Dataset\blank.1179	C:\Users\Public\Documents\PerkinElmer Syngistix\ICPMS\Method\Xuenwen\service work\st. judes sample_011924.mth	1507.44	222649
2	std 1 ppb		1/19/2024 4:44:57 PM		C:\Users\Public\Documents\PerkinElmer Syngistix\ICPMS\Dataset\std 1 ppb.1180	C:\Users\Public\Documents\PerkinElmer Syngistix\ICPMS\Method\Xuenwen\service work\st. judes sample_011924.mth	12940.6	259355
3	std 10 ppb		1/19/2024 4:48:30 PM		C:\Users\Public\Documents\PerkinElmer Syngistix\ICPMS\Dataset\std 10 ppb.1181	C:\Users\Public\Documents\PerkinElmer Syngistix\ICPMS\Method\Xuenwen\service work\st. judes sample_011924.mth	90485.6	225859
4	std 50 ppb		1/19/2024 4:52:04 PM		C:\Users\Public\Documents\PerkinElmer Syngistix\ICPMS\Dataset\std 50 ppb.1182	C:\Users\Public\Documents\PerkinElmer Syngistix\ICPMS\Method\Xuenwen\service work\st. judes sample_011924.mth	444840	224217
5	std 100 ppb		1/19/2024 4:55:38 PM		C:\Users\Public\Documents\PerkinElmer Syngistix\ICPMS\Dataset\std 100 ppb.1183	C:\Users\Public\Documents\PerkinElmer Syngistix\ICPMS\Method\Xuenwen\service work\st. judes sample_011924.mth	891782	210595
6	std 200 ppb		1/19/2024 4:59:14 PM		C:\Users\Public\Documents\PerkinElmer Syngistix\ICPMS\Dataset\std 200 ppb.1184	C:\Users\Public\Documents\PerkinElmer Syngistix\ICPMS\Method\Xuenwen\service work\st. judes sample_011924.mth	1.78885e+06	247665
7	Calibration Curves		1/19/2024 4:59:14 PM
8	blank		1/19/2024 5:03:16 PM		C:\Users\Public\Documents\PerkinElmer Syngistix\ICPMS\Dataset\blank.1185	C:\Users\Public\Documents\PerkinElmer Syngistix\ICPMS\Method\Xuenwen\service work\st. judes sample_011924.mth	1435.29	217367
9	buffer 1		1/19/2024 5:06:49 PM		C:\Users\Public\Documents\PerkinElmer Syngistix\ICPMS\Dataset\buffer 1.1186	C:\Users\Public\Documents\PerkinElmer Syngistix\ICPMS\Method\Xuenwen\service work\st. judes sample_011924.mth	12647.9	216712	Data1
10	buffer 2		1/19/2024 5:10:21 PM		C:\Users\Public\Documents\PerkinElmer Syngistix\ICPMS\Dataset\buffer 2.1187	C:\Users\Public\Documents\PerkinElmer Syngistix\ICPMS\Method\Xuenwen\service work\st. judes sample_011924.mth	12639.2	237509	Data1
11	buffer 3		1/19/2024 5:13:54 PM		C:\Users\Public\Documents\PerkinElmer Syngistix\ICPMS\Dataset\buffer 3.1188	C:\Users\Public\Documents\PerkinElmer Syngistix\ICPMS\Method\Xuenwen\service work\st. judes sample_011924.mth	12688.6	230419	Data1
12	blank		1/19/2024 5:17:27 PM		C:\Users\Public\Documents\PerkinElmer Syngistix\ICPMS\Dataset\blank.1189	C:\Users\Public\Documents\PerkinElmer Syngistix\ICPMS\Method\Xuenwen\service work\st. judes sample_011924.mth	1205.93	235544
13	NOX5 1		1/19/2024 5:21:01 PM		C:\Users\Public\Documents\PerkinElmer Syngistix\ICPMS\Dataset\NOX5 1.1190	C:\Users\Public\Documents\PerkinElmer Syngistix\ICPMS\Method\Xuenwen\service work\st. judes sample_011924.mth	30658.8	242795	Data2
14	NOX5 2		1/19/2024 5:24:34 PM		C:\Users\Public\Documents\PerkinElmer Syngistix\ICPMS\Dataset\NOX5 2.1191	C:\Users\Public\Documents\PerkinElmer Syngistix\ICPMS\Method\Xuenwen\service work\st. judes sample_011924.mth	30802.6	219287	Data2
15	NOX5 3		1/19/2024 5:28:08 PM		C:\Users\Public\Documents\PerkinElmer Syngistix\ICPMS\Dataset\NOX5 3.1192	C:\Users\Public\Documents\PerkinElmer Syngistix\ICPMS\Method\Xuenwen\service work\st. judes sample_011924.mth	30643.1	233023	Data2
16	blank		1/19/2024 5:31:42 PM		C:\Users\Public\Documents\PerkinElmer Syngistix\ICPMS\Dataset\blank.1193	C:\Users\Public\Documents\PerkinElmer Syngistix\ICPMS\Method\Xuenwen\service work\st. judes sample_011924.mth	1241.54	201493
17	filtered liquid 1		1/19/2024 5:35:15 PM		C:\Users\Public\Documents\PerkinElmer Syngistix\ICPMS\Dataset\filtered liquid 1.1194	C:\Users\Public\Documents\PerkinElmer Syngistix\ICPMS\Method\Xuenwen\service work\st. judes sample_011924.mth	13569.7	233700	Data3
18	filtered liquid 2		1/19/2024 5:38:50 PM		C:\Users\Public\Documents\PerkinElmer Syngistix\ICPMS\Dataset\filtered liquid 2.1195	C:\Users\Public\Documents\PerkinElmer Syngistix\ICPMS\Method\Xuenwen\service work\st. judes sample_011924.mth	13443.7	251557	Data3
19	filtered liquid 3		1/19/2024 5:42:24 PM		C:\Users\Public\Documents\PerkinElmer Syngistix\ICPMS\Dataset\filtered liquid 3.1196	C:\Users\Public\Documents\PerkinElmer Syngistix\ICPMS\Method\Xuenwen\service work\st. judes sample_011924.mth	13618.6	232158	Data3
					line
	Sample ID	R	Zn 66 (ppb)	Dilution Factor	Zn (ug/L) with Dilution Factor
	buffer1		1.217	60	73.0042	Data1
	buffer2		1.118	60	67.0664	Data1
	buffer3		1.127	60	67.6318	Data1
	NOX51		2.941	60	176.452	Data2
	NOX52		3.301	60	198.041	Data2
	NOX53		3.073	60	184.356	Data2
	filter1		1.204	60	72.2124	Data3
	filter2		1.086	60	65.1751	Data3
	filter3		1.226	60	73.5662	Data3
											Equation
											Calibration
											Sampling

## Sheet: Figure 4d
Figure 4d
raw data
	NOX5	line1
	Time	0 min	0 min 30 s	1 min	1 min 30 s	2 min	2 min 30 s	3 min	3 min 30 s	4 min	4 min 30 s	5 min	5 min 30 s	6 min	6 min 30 s	7 min	7 min 30 s	8 min	8 min 30 s	9 min	9 min 30 s	10 min	10 min 30 s	11 min	11 min 30 s	12 min	12 min 30 s	13 min	13 min 30 s	14 min	14 min 30 s	15 min	15 min 30 s	16 min	16 min 30 s	17 min	17 min 30 s	18 min	18 min 30 s	19 min	19 min 30 s	20 min	20 min 30 s	21 min	21 min 30 s	22 min	22 min 30 s	23 min	23 min 30 s
A01	Sample X1	0.356	0.399	0.462	0.529	0.595	0.676	0.758	0.853	0.952	1.048	1.146	1.23	1.304	1.357	1.34	1.314	1.341	1.391	1.447	1.508	1.573	1.636	1.695	1.76	1.818	1.876	1.935	1.992	2.051	2.104	2.157	2.216	2.264	2.322	2.374	2.429	2.481	2.53	2.582	2.635	2.684	2.734	2.781	2.828	2.878	2.925	2.967	3.016
B01	Sample X6	0.381	0.455	0.535	0.616	0.696	0.784	0.876	0.965	1.051	1.127	1.183	1.223	1.239	1.258	1.295	1.346	1.406	1.466	1.527	1.589	1.65	1.712	1.769	1.836	1.892	1.953	2.011	2.068	2.13	2.186	2.243	2.3	2.356	2.41	2.466	2.522	2.572	2.624	2.676	2.731	2.776	2.828	2.876	2.925	2.971	3.022	3.067	3.112
C01	Sample X11	0.388	0.461	0.534	0.606	0.682	0.767	0.857	0.949	1.037	1.119	1.185	1.236	1.28	1.312	1.34	1.383	1.439	1.495	1.556	1.618	1.682	1.745	1.804	1.867	1.931	1.993	2.054	2.11	2.172	2.23	2.289	2.348	2.404	2.464	2.518	2.578	2.63	2.685	2.737	2.793	2.844	2.895	2.943	2.996	3.047	3.097	3.143	3.19
D01	Sample X16	0.389	0.461	0.535	0.614	0.695	0.792	0.897	1.007	1.111	1.221	1.299	1.336	1.364	1.372	1.37	1.387	1.432	1.482	1.538	1.597	1.657	1.717	1.777	1.839	1.899	1.956	2.016	2.072	2.132	2.189	2.247	2.306	2.363	2.426	2.479	2.541	2.602	2.649	2.704	2.758	2.811	2.861	2.91	2.963	3.004	3.054	3.104	3.149
E01	Sample X21	0.404	0.476	0.557	0.639	0.727	0.822	0.904	0.973	1.031	1.085	1.125	1.159	1.201	1.259	1.315	1.376	1.443	1.503	1.566	1.63	1.696	1.758	1.821	1.883	1.943	2.005	2.066	2.125	2.185	2.244	2.306	2.364	2.418	2.474	2.53	2.59	2.644	2.694	2.748	2.803	2.854	2.905	2.953	3.006	3.054	3.103	3.15	3.197
#DIV/0!	Average	0.3836	0.4504	0.5246	0.6008	0.679	0.7682	0.8584	0.9494	1.0364	1.12	1.1876	1.2368	1.2776	1.3116	1.332	1.3612	1.4122	1.4674	1.5268	1.5884	1.6516	1.7136	1.7732	1.837	1.8966	1.9566	2.0164	2.0734	2.134	2.1906	2.2484	2.3068	2.361	2.4192	2.4734	2.532	2.5858	2.6364	2.6894	2.744	2.7938	2.8446	2.8926	2.9436	2.9908	3.0402	3.0862	3.1328
#DIV/0!	#DIV/0!	0.0175585	0.0297624	0.0363084	0.0419726	0.0497845	0.0552558	0.0590788	0.0579034	0.0568577	0.0645368	0.0672443	0.0635035	0.0623001	0.0532663	0.0284165	0.0308982	0.0423285	0.0449477	0.0471243	0.0478153	0.0477106	0.0474162	0.0484273	0.0473022	0.0488395	0.0504411	0.0513059	0.0516217	0.0523307	0.0546059	0.0577737	0.0575778	0.0602827	0.0603921	0.0615614	0.063777	0.0647626	0.0657898	0.0663837	0.0673201	0.0685799	0.0688571	0.0693203	0.0719812	0.0714892	0.0723927	0.0744829	0.0737069
	C571S
A03	Sample X3	0.134	0.131	0.134	0.137	0.135	0.138	0.137	0.138	0.138	0.138	0.138	0.138	0.141	0.143	0.141	0.139	0.143	0.143	0.142	0.144	0.145	0.145	0.143	0.146	0.149	0.153	0.151	0.152	0.152	0.151	0.152	0.152	0.153	0.154	0.158	0.16	0.161	0.158	0.16	0.155	0.154	0.156	0.153	0.154	0.157	0.159	0.163	0.163
B03	Sample X8	0.138	0.137	0.14	0.142	0.14	0.144	0.144	0.144	0.145	0.148	0.148	0.151	0.151	0.156	0.158	0.159	0.16	0.159	0.16	0.161	0.161	0.16	0.159	0.162	0.159	0.159	0.159	0.161	0.161	0.161	0.16	0.164	0.162	0.16	0.161	0.164	0.164	0.165	0.165	0.166	0.165	0.168	0.17	0.168	0.17	0.17	0.166	0.172
C03	Sample X13	0.144	0.141	0.146	0.144	0.144	0.147	0.146	0.147	0.148	0.148	0.151	0.149	0.15	0.153	0.153	0.155	0.153	0.154	0.158	0.156	0.157	0.161	0.158	0.158	0.159	0.158	0.158	0.158	0.16	0.158	0.157	0.158	0.157	0.158	0.158	0.159	0.158	0.155	0.159	0.156	0.155	0.158	0.155	0.155	0.155	0.156	0.155	0.155
D03	Sample X18	0.139	0.139	0.141	0.142	0.14	0.142	0.144	0.146	0.144	0.145	0.149	0.149	0.152	0.155	0.153	0.154	0.156	0.154	0.153	0.155	0.154	0.155	0.155	0.154	0.154	0.155	0.155	0.154	0.153	0.154	0.152	0.156	0.156	0.152	0.154	0.155	0.154	0.153	0.154	0.155	0.151	0.154	0.153	0.152	0.155	0.153	0.153	0.157
E03	Sample X23	0.137	0.135	0.137	0.141	0.139	0.143	0.146	0.147	0.145	0.147	0.148	0.148	0.149	0.15	0.15	0.15	0.153	0.152	0.152	0.153	0.152	0.154	0.151	0.152	0.152	0.154	0.154	0.151	0.152	0.152	0.152	0.155	0.153	0.151	0.152	0.154	0.154	0.15	0.153	0.153	0.151	0.153	0.151	0.151	0.153	0.153	0.15	0.154
#DIV/0!	Average	0.1384	0.1366	0.1396	0.1412	0.1396	0.1428	0.1434	0.1444	0.144	0.1452	0.1468	0.147	0.1486	0.1514	0.151	0.1514	0.153	0.1524	0.153	0.1538	0.1538	0.155	0.1532	0.1544	0.1546	0.1558	0.1554	0.1552	0.1556	0.1552	0.1546	0.157	0.1562	0.155	0.1566	0.1584	0.1582	0.1562	0.1582	0.157	0.1552	0.1578	0.1564	0.156	0.158	0.1582	0.1574	0.1602
#DIV/0!	Std dev	0.00364692	0.00384708	0.00450555	0.00258844	0.00320936	0.00327109	0.00371484	0.00378153	0.00367423	0.00420714	0.00506952	0.00514782	0.00439318	0.00522494	0.0062849	0.00763544	0.0062849	0.00585662	0.007	0.00622093	0.00597495	0.00636396	0.00649615	0.0060663	0.00439318	0.00258844	0.00320936	0.00420714	0.00450555	0.00420714	0.00371484	0.00447214	0.00370135	0.00387298	0.00357771	0.00403733	0.00438178	0.00571839	0.00486826	0.00514782	0.00576194	0.00601664	0.00773305	0.00689202	0.00685565	0.00704982	0.00680441	0.00746324
	C568C
A04	Sample X4	0.199	0.197	0.197	0.202	0.199	0.205	0.205	0.206	0.208	0.208	0.211	0.21	0.213	0.212	0.214	0.212	0.216	0.216	0.217	0.218	0.22	0.222	0.221	0.221	0.224	0.226	0.227	0.226	0.23	0.236	0.241	0.249	0.248	0.252	0.254	0.26	0.254	0.26	0.26	0.258	0.256	0.256	0.254	0.253	0.253	0.257	0.256	0.259
B04	Sample X9	0.191	0.189	0.191	0.192	0.19	0.197	0.196	0.199	0.201	0.202	0.204	0.203	0.201	0.206	0.206	0.204	0.205	0.204	0.206	0.208	0.21	0.213	0.211	0.215	0.216	0.217	0.218	0.221	0.221	0.224	0.223	0.225	0.228	0.228	0.229	0.23	0.231	0.231	0.236	0.236	0.233	0.236	0.237	0.239	0.242	0.243	0.244	0.248
C04	Sample X14	0.189	0.19	0.192	0.192	0.194	0.198	0.197	0.202	0.202	0.199	0.202	0.198	0.202	0.203	0.203	0.203	0.207	0.206	0.207	0.207	0.21	0.211	0.211	0.213	0.214	0.217	0.217	0.216	0.216	0.219	0.221	0.223	0.223	0.223	0.226	0.228	0.227	0.225	0.23	0.232	0.23	0.232	0.233	0.236	0.239	0.238	0.237	0.241
D04	Sample X19	0.174	0.173	0.175	0.177	0.177	0.18	0.181	0.186	0.184	0.185	0.188	0.188	0.187	0.191	0.191	0.191	0.195	0.192	0.195	0.197	0.202	0.2	0.198	0.201	0.204	0.204	0.208	0.206	0.209	0.211	0.211	0.213	0.216	0.217	0.217	0.222	0.222	0.222	0.222	0.227	0.225	0.23	0.229	0.23	0.233	0.235	0.235	0.237
E04	Sample X24	0.174	0.174	0.177	0.179	0.179	0.186	0.187	0.189	0.189	0.191	0.193	0.19	0.192	0.194	0.192	0.194	0.196	0.196	0.199	0.201	0.204	0.201	0.201	0.205	0.207	0.205	0.209	0.211	0.222	0.236	0.245	0.257	0.265	0.275	0.279	0.282	0.279	0.268	0.265	0.268	0.276	0.289	0.292	0.294	0.292	0.285	0.269	0.263
#DIV/0!	Average	0.1854	0.1846	0.1864	0.1884	0.1878	0.1932	0.1932	0.1964	0.1968	0.197	0.1996	0.1978	0.199	0.2012	0.2012	0.2008	0.2038	0.2028	0.2048	0.2062	0.2092	0.2094	0.2084	0.211	0.213	0.2138	0.2158	0.216	0.2196	0.2252	0.2282	0.2334	0.236	0.239	0.241	0.2444	0.2426	0.2412	0.2426	0.2442	0.244	0.2486	0.249	0.2504	0.2518	0.2516	0.2482	0.2496
#DIV/0!	Std dev	0.0110589	0.0105972	0.00978775	0.0103586	0.00952365	0.0100349	0.00933809	0.00856154	0.00993479	0.00908295	0.00912688	0.0091214	0.010025	0.00864292	0.00973139	0.00840833	0.00864292	0.00933809	0.00843801	0.00798123	0.00701427	0.00912688	0.00915423	0.008	0.00787401	0.00925743	0.00772658	0.00790569	0.00776531	0.010895	0.0143248	0.0186762	0.0201122	0.0241143	0.0252883	0.0256671	0.023755	0.0212532	0.0189156	0.0178101	0.0214826	0.0248355	0.0258554	0.0257934	0.0236157	0.020489	0.0142373	0.0112161
	Blank
A05	Sample X5	0.109	0.108	0.11	0.112	0.109	0.113	0.112	0.114	0.111	0.113	0.113	0.114	0.115	0.117	0.117	0.116	0.118	0.118	0.116	0.12	0.122	0.119	0.119	0.122	0.121	0.122	0.123	0.122	0.122	0.123	0.124	0.124	0.126	0.127	0.126	0.13	0.128	0.127	0.13	0.127	0.129	0.132	0.13	0.132	0.133	0.133	0.133	0.132
B05	Sample X10	0.125	0.125	0.127	0.131	0.13	0.133	0.134	0.135	0.134	0.135	0.138	0.137	0.138	0.143	0.143	0.145	0.148	0.149	0.152	0.154	0.155	0.158	0.16	0.159	0.154	0.155	0.162	0.158	0.158	0.16	0.163	0.167	0.168	0.161	0.162	0.168	0.166	0.167	0.165	0.167	0.166	0.166	0.169	0.165	0.168	0.17	0.175	0.178
C05	Sample X15	0.189	0.189	0.188	0.189	0.186	0.188	0.189	0.185	0.185	0.186	0.184	0.183	0.184	0.187	0.185	0.183	0.186	0.183	0.184	0.185	0.183	0.184	0.18	0.182	0.184	0.184	0.183	0.182	0.182	0.184	0.184	0.185	0.185	0.184	0.184	0.188	0.186	0.184	0.188	0.184	0.184	0.19	0.185	0.184	0.198	0.198	0.192	0.214
D05	Sample X20	0.15	0.15	0.15	0.153	0.149	0.154	0.154	0.153	0.154	0.157	0.157	0.157	0.157	0.16	0.157	0.158	0.161	0.159	0.161	0.16	0.171	0.191	0.207	0.216	0.225	0.213	0.2	0.19	0.193	0.194	0.201	0.202	0.199	0.197	0.199	0.202	0.215	0.228	0.231	0.232	0.231	0.222	0.218	0.226	0.225	0.22	0.208	0.202
E05	Sample X25	0.126	0.127	0.131	0.132	0.129	0.133	0.134	0.136	0.136	0.137	0.139	0.138	0.139	0.141	0.141	0.141	0.143	0.142	0.142	0.144	0.145	0.146	0.144	0.148	0.147	0.148	0.147	0.147	0.146	0.149	0.147	0.148	0.149	0.149	0.151	0.152	0.151	0.15	0.151	0.152	0.15	0.152	0.153	0.153	0.151	0.156	0.152	0.155
#DIV/0!	Average	0.1398	0.1398	0.1412	0.1434	0.1406	0.1442	0.1446	0.1446	0.144	0.1456	0.1462	0.1458	0.1466	0.1496	0.1486	0.1486	0.1512	0.1502	0.151	0.1526	0.1552	0.1596	0.162	0.1654	0.1662	0.1644	0.163	0.1598	0.1602	0.162	0.1638	0.1652	0.1654	0.1636	0.1644	0.168	0.1692	0.1712	0.173	0.1724	0.172	0.1724	0.171	0.172	0.175	0.1754	0.172	0.1762
#DIV/0!	Std dev	0.0311561	0.0313002	0.0297775	0.0293309	0.0290568	0.0284552	0.0289275	0.0264821	0.0275409	0.0274372	0.0263002	0.0257818	0.0256768	0.0259191	0.0249159	0.0245214	0.0249339	0.0237634	0.02498	0.0236812	0.0236051	0.0292284	0.0336378	0.0355781	0.0397957	0.0350043	0.0301081	0.0273898	0.0283584	0.0282931	0.030244	0.0305892	0.0289016	0.0277993	0.0284658	0.0285307	0.033237	0.0381143	0.0386846	0.0393484	0.0387105	0.034854	0.033219	0.035602	0.0368035	0.0342899	0.0301081	0.033544
NOX5		data1	data2			Notes: We take 0 and 60 min values (C and DS) to compare the activity. Since the same time course, same equation, and relative activity compared with NOX5, we just take values to make figures.
0 min	60 min	60-0 min	relative activity
0.356	4.558	4.202	0.97458
0.381	4.636	4.255	0.986873
0.388	4.782	4.394	1.01911
0.389	4.745	4.356	1.0103
0.404	4.755	4.351	1.00914
0.3836	4.6952	4.3116
0.0175585	0.0947613	0.0798893
C571
0.134	0.167	0.033	0.00765377
0.138	0.159	0.021	0.00487058
0.144	0.157	0.013	0.00301512
0.139	0.154	0.015	0.00347899
0.137	0.155	0.018	0.00417478
0.1384	0.1584	0.02
0.00364692	0.00517687	0.00787401
C568
0.199	0.382	0.183	0.0424436
0.191	0.339	0.148	0.034326
0.189	0.337	0.148	0.034326
0.174	0.346	0.172	0.0398924
0.174	0.343	0.169	0.0391966
0.1854	0.3494	0.164
0.0110589	0.0185553	0.0155081
Blank
0.109	0.157	0.048
0.125	0.188	0.063
0.189	0.204	0.015
0.15	0.264	0.114
0.126	0.165	0.039
0.1398	0.1956	0.0558
0.0311561	0.0425241	0.0369012
[truncated: 5,000 more columns]

## Sheet: Figure 4e
Figure 4e				Notes: n=5 repeats. We take 20 cycles to calculate
								data1	data2	data3	data4	data5	data6
User: USER								1	2	3	4	5	6
Path: C:\Program Files (x86)\BMG\Omega\User\Data\						system control	A	0.36	0.36	0.352	0.368	0.343
Test ID: 358						positive control	B	0.443	0.435	0.442	0.409	0.433	NOX5 with ethanol
Test Name: 20240119_NOX5_TPEN_3						5 mM	C	0.369	0.379	0.365	0.362	0.358	0.402
Date: 1/19/2024						4 mM	D	0.363	0.371	0.368	0.359	0.359	0.403
Time: 3:34:59 PM						3 mM	E	0.365	0.371	0.372	0.364	0.385	0.409
Absorbance			Absorbance values are displayed as OD			2 mM	F	0.377	0.372	0.374	0.374	0.376	0.414
						1 mM	G	0.392	0.389	0.398	0.381	0.391	0.403
						0.5 mM	H	0.392	0.413	0.407	0.387	0.416	0.409
Cycle 1 (0 min)
	Raw Data (438)
	1	2	3	4	5	6	7	8	9	10	11	12
A	0.36	0.36	0.352	0.368	0.343
B	0.443	0.435	0.442	0.409	0.433
C	0.369	0.379	0.365	0.362	0.358	0.402
D	0.363	0.371	0.368	0.359	0.359	0.403
E	0.365	0.371	0.372	0.364	0.385	0.409
F	0.377	0.372	0.374	0.374	0.376	0.414
G	0.392	0.389	0.398	0.381	0.391	0.403
H	0.392	0.413	0.407	0.387	0.416	0.409
Cycle 2 (0 min 45 s)
	Raw Data (438)
	1	2	3	4	5	6	7	8	9	10	11	12
A	0.358	0.36	0.358	0.371	0.346
B	0.49	0.477	0.496	0.462	0.49
C	0.371	0.386	0.369	0.363	0.359	0.418
D	0.365	0.378	0.369	0.364	0.389	0.424
E	0.372	0.373	0.369	0.369	0.383	0.424
F	0.38	0.377	0.382	0.375	0.379	0.431
G	0.397	0.399	0.406	0.389	0.4	0.413
H	0.392	0.427	0.421	0.399	0.429	0.42
Cycle 3 (1 min 30 s)
	Raw Data (438)
	1	2	3	4	5	6	7	8	9	10	11	12
A	0.359	0.363	0.359	0.372	0.344
B	0.528	0.522	0.536	0.506	0.526
C	0.377	0.384	0.369	0.364	0.358	0.433
D	0.367	0.371	0.38	0.371	0.366	0.441
E	0.368	0.373	0.37	0.375	0.386	0.437
F	0.379	0.379	0.383	0.374	0.381	0.438
G	0.401	0.401	0.417	0.399	0.408	0.421
H	0.4	0.44	0.431	0.405	0.44	0.435
Cycle 4 (2 min 15 s)
	Raw Data (438)
	1	2	3	4	5	6	7	8	9	10	11	12
A	0.362	0.365	0.359	0.375	0.344
B	0.57	0.56	0.583	0.554	0.583
C	0.375	0.386	0.374	0.365	0.367	0.45
D	0.369	0.375	0.372	0.364	0.374	0.459
E	0.377	0.378	0.379	0.373	0.391	0.459
F	0.389	0.38	0.39	0.384	0.384	0.461
G	0.416	0.411	0.426	0.408	0.417	0.434
H	0.411	0.446	0.448	0.421	0.449	0.446
Cycle 5 (3 min)
	Raw Data (438)
	1	2	3	4	5	6	7	8	9	10	11	12
A	0.36	0.362	0.36	0.37	0.345
B	0.608	0.596	0.626	0.597	0.641
C	0.624	0.38	0.369	0.365	0.469	0.465
D	0.367	0.374	0.373	0.364	0.371	0.475
E	0.432	0.375	0.38	0.375	0.389	0.469
F	0.384	0.383	0.387	0.383	0.384	0.471
G	0.425	0.417	0.431	0.415	0.422	0.439
H	0.413	0.459	0.457	0.429	0.463	0.777
Cycle 6 (3 min 45 s)
	Raw Data (438)
	1	2	3	4	5	6	7	8	9	10	11	12
A	0.358	0.362	0.357	0.372	0.342
B	0.648	0.642	0.669	0.639	0.747
C	0.476	0.384	0.377	0.364	0.36	0.478
D	0.369	0.374	0.374	0.371	0.369	0.49
E	0.379	0.381	0.382	0.374	0.393	0.487
F	0.387	0.385	0.387	0.384	0.388	0.486
G	0.47	0.424	0.438	0.429	0.429	0.45
H	0.422	0.467	0.472	0.492	0.473	0.569
Cycle 7 (4 min 30 s)
	Raw Data (438)
	1	2	3	4	5	6	7	8	9	10	11	12
A	0.358	0.361	0.357	0.368	0.344
B	0.688	0.681	0.713	0.681	0.839
C	0.466	0.388	0.37	0.365	0.373	0.5
D	0.373	0.378	0.374	0.369	0.372	0.511
E	0.383	0.383	0.383	0.377	0.391	0.505
F	0.39	0.385	0.392	0.389	0.389	0.499
G	0.438	0.433	0.449	0.429	0.439	0.458
H	0.428	0.478	0.483	0.449	0.48	0.469
Cycle 8 (5 min 15 s)
	Raw Data (438)
	1	2	3	4	5	6	7	8	9	10	11	12
A	0.361	0.368	0.359	0.373	0.347
B	0.73	0.721	0.76	0.719	0.908
C	0.397	0.388	0.378	0.364	0.366	0.519
D	0.37	0.377	0.379	0.374	0.374	0.522
E	0.383	0.385	0.385	0.382	0.395	0.52
F	0.391	0.389	0.394	0.391	0.396	0.515
G	0.446	0.437	0.458	0.441	0.456	0.47
H	0.437	0.513	0.497	0.494	0.492	0.483
Cycle 9 (6 min)
	Raw Data (438)
	1	2	3	4	5	6	7	8	9	10	11	12
A	0.357	0.362	0.359	0.371	0.343
B	0.77	0.762	0.773	0.748	0.967
C	0.387	0.387	0.377	0.365	0.396	0.537
D	0.377	0.379	0.379	0.39	0.379	0.547
E	0.382	0.385	0.387	0.383	0.396	0.54
F	0.397	0.389	0.397	0.392	0.395	0.532
G	0.456	0.447	0.466	0.45	0.468	0.48
H	0.445	0.588	0.507	0.466	0.501	0.56
Cycle 10 (6 min 45 s)
	Raw Data (438)
	1	2	3	4	5	6	7	8	9	10	11	12
A	0.36	0.363	0.358	0.377	0.344
B	0.822	0.801	0.789	0.779	1.021
C	0.39	0.389	0.38	0.369	0.37	0.556
D	0.376	0.384	0.381	0.375	0.381	0.56
E	0.39	0.386	0.396	0.384	0.397	0.56
F	0.401	0.395	0.402	0.395	0.396	0.552
G	0.466	0.457	0.474	0.46	0.474	0.491
H	0.451	0.668	0.521	0.491	0.514	0.714
Cycle 11 (7 min 30 s)
	Raw Data (438)
	1	2	3	4	5	6	7	8	9	10	11	12
A	0.362	0.366	0.361	0.384	0.346
B	0.872	0.84	0.838	0.815	1.063
C	0.393	0.393	0.382	0.372	0.383	0.575
D	0.38	0.385	0.386	0.382	0.385	0.579
E	0.389	0.39	0.397	0.392	0.401	0.579
F	0.406	0.396	0.403	0.401	0.405	0.572
G	0.49	0.462	0.589	0.473	0.485	0.502
H	0.463	0.666	0.536	0.488	0.525	0.64
Cycle 12 (8 min 15 s)
	Raw Data (438)
	1	2	3	4	5	6	7	8	9	10	11	12
A	0.356	0.363	0.36	0.381	0.344
B	0.916	0.872	0.857	0.851	1.101
C	0.391	0.388	0.38	0.375	0.372	0.592
D	0.379	0.382	0.391	0.381	0.383	0.597
E	0.391	0.391	0.399	0.388	0.405	0.594
F	0.427	0.397	0.408	0.403	0.403	0.58
G	0.57	0.469	0.618	0.481	0.497	0.512
H	0.466	0.617	0.543	0.499	0.533	0.688
Cycle 13 (9 min)
	Raw Data (438)
	1	2	3	4	5	6	7	8	9	10	11	12
A	0.358	0.359	0.356	0.37	0.345
B	0.961	0.893	0.89	0.89	1.14
C	0.39	0.386	0.381	0.372	0.373	0.608
D	0.38	0.383	0.388	0.378	0.381	0.605
E	0.393	0.391	0.396	0.392	0.4	0.615
F	0.608	0.398	0.403	0.405	0.405	0.592
G	0.513	0.471	0.64	0.481	0.504	0.524
H	0.473	0.746	0.582	0.503	0.537	0.815
Cycle 14 (9 min 45 s)
	Raw Data (438)
	1	2	3	4	5	6	7	8	9	10	11	12
A	0.363	0.365	0.361	0.372	0.349
B	1.014	0.918	0.931	0.939	1.171
C	0.395	0.398	0.387	0.381	0.375	0.627
D	0.389	0.387	0.395	0.38	0.387	0.625
E	0.402	0.398	0.405	0.398	0.408	0.635
F	0.724	0.404	0.412	0.411	0.41	0.614
G	0.622	0.483	0.577	0.493	0.522	0.536
H	0.486	0.868	0.565	0.613	0.555	0.937
Cycle 15 (10 min 30 s)
	Raw Data (438)
	1	2	3	4	5	6	7	8	9	10	11	12
A	0.36	0.367	0.362	0.376	0.349
B	1.061	0.951	0.974	0.993	1.193
C	0.393	0.4	0.386	0.378	0.408	0.646
D	0.396	0.392	0.4	0.386	0.392	0.642
E	0.402	0.403	0.408	0.399	0.413	0.65
F	0.413	0.409	0.417	0.414	0.415	0.626
G	0.562	0.493	0.516	0.501	0.533	0.549
H	0.491	0.906	0.576	0.532	0.565	1.046
Cycle 16 (11 min 15 s)
	Raw Data (438)
	1	2	3	4	5	6	7	8	9	10	11	12
A	0.359	0.362	0.36	0.384	0.347
B	1.099	0.988	1.072	1.036	1.222
C	0.397	0.397	0.391	0.38	0.377	0.662
D	0.39	0.391	0.4	0.387	0.393	0.661
E	0.408	0.402	0.41	0.407	0.412	0.669
F	0.416	0.412	0.419	0.413	0.419	0.642
G	0.524	0.5	0.523	0.511	0.537	0.555
H	0.491	0.914	0.591	0.542	0.578	1.086
Cycle 17 (12 min)
	Raw Data (438)
	1	2	3	4	5	6	7	8	9	10	11	12
A	0.358	0.361	0.359	0.392	0.346
B	1.131	1.018	1.132	1.078	1.25
C	0.395	0.395	0.384	0.378	0.379	0.68
D	0.4	0.387	0.399	0.388	0.389	0.668
E	0.405	0.405	0.411	0.399	0.41	0.684
F	0.426	0.41	0.416	0.415	0.42	0.652
G	0.643	0.502	0.528	0.516	0.535	0.56
H	0.495	0.93	0.6	0.555	0.586	0.904
Cycle 18 (12 min 45 s)
	Raw Data (438)
	1	2	3	4	5	6	7	8	9	10	11	12
A	0.36	0.367	0.365	0.399	0.349
B	1.159	1.065	1.109	1.123	1.277
C	0.406	0.4	0.395	0.388	0.404	0.703
D	0.403	0.397	0.407	0.391	0.396	0.688
E	0.415	0.48	0.418	0.414	0.422	0.705
F	0.53	0.417	0.424	0.423	0.426	0.666
G	0.685	0.515	0.548	0.53	0.54	0.571
H	0.505	0.929	0.613	0.57	0.6	0.645
Cycle 19 (13 min 30 s)
	Raw Data (438)
	1	2	3	4	5	6	7	8	9	10	11	12
A	0.362	0.364	0.366	0.391	0.349
B	1.181	1.105	1.135	1.154	1.284
C	0.4	0.404	0.392	0.386	0.419	0.715
D	0.409	0.398	0.408	0.395	0.395	0.704
E	0.415	0.411	0.423	0.41	0.424	0.721
F	0.427	0.418	0.427	0.424	0.429	0.679
G	0.662	0.519	0.581	0.533	0.55	0.58
H	0.508	0.908	0.626	0.573	0.612	0.601
Cycle 20 (14 min 15 s)
	Raw Data (438)
	1	2	3	4	5	6	7	8	9	10	11	12
A	0.359	0.36	0.366	0.389	0.35
B	1.196	1.145	1.165	1.176	1.293
C	0.405	0.406	0.395	0.386	0.385	0.727
D	0.403	0.396	0.409	0.394	0.398	0.715
E	0.417	0.412	0.42	0.413	0.424	0.735
F	0.788	0.422	0.428	0.427	0.428	0.696
G	0.545	0.528	0.552	0.541	0.571	0.587
H	0.505	0.905	0.634	0.582	0.615	0.608
Cycle 21 (15 min)
	Raw Data (438)
	1	2	3	4	5	6	7	8	9	10	11	12
A	0.359	0.368	0.361	0.391	0.35
B	1.217	1.185	1.188	1.198	1.295
C	0.41	0.403	0.398	0.39	0.389	0.741
D	0.407	0.398	0.413	0.4	0.402	0.731
E	0.421	0.42	0.429	0.422	0.428	0.747
F	0.577	0.431	0.433	0.433	0.439	0.704
G	0.551	0.537	0.566	0.548	0.584	0.597
H	0.514	0.924	0.644	0.585	0.627	0.622
Cycle 22 (15 min 45 s)
	Raw Data (438)
	1	2	3	4	5	6	7	8	9	10	11	12
A	0.363	0.366	0.363	0.388	0.353
B	1.221	1.226	1.204	1.21	1.292
C	0.41	0.409	0.403	0.39	0.448	0.756
D	0.416	0.403	0.414	0.403	0.407	0.75
E	0.422	0.422	0.427	0.418	0.43	0.764
F	0.451	0.43	0.436	0.435	0.437	0.72
G	0.556	0.544	0.57	0.557	0.592	0.604
H	0.514	0.928	0.651	0.602	0.631	0.792
Cycle 23 (16 min 30 s)
	Raw Data (438)
	1	2	3	4	5	6	7	8	9	10	11	12
A	0.36	0.365	0.359	0.389	0.348
B	1.224	1.263	1.219	1.214	1.267
C	0.412	0.41	0.398	0.394	0.4	0.769
D	0.409	0.404	0.416	0.403	0.405	0.761
E	0.425	0.42	0.427	0.421	0.433	0.77
F	0.563	0.43	0.437	0.436	0.438	0.731
G	0.63	0.549	0.575	0.554	0.59	0.615
H	0.508	0.872	0.656	0.59	0.632	0.867
Cycle 24 (17 min 15 s)
	Raw Data (438)
	1	2	3	4	5	6	7	8	9	10	11	12
A	0.36	0.366	0.363	0.388	0.349
B	1.225	1.292	1.233	1.222	1.257
C	0.412	0.412	0.402	0.393	0.396	0.783
D	0.408	0.404	0.416	0.405	0.408	0.78
E	0.428	0.424	0.429	0.421	0.434	0.778
F	0.474	0.437	0.44	0.438	0.445	0.741
G	0.676	0.553	0.573	0.56	0.58	0.625
H	0.514	0.985	0.658	0.607	0.637	0.823
Cycle 25 (18 min)
	Raw Data (438)
	1	2	3	4	5	6	7	8	9	10	11	12
A	0.364	0.369	0.363	0.385	0.351
B	1.224	1.323	1.246	1.229	1.206
C	0.418	0.413	0.406	0.398	0.398	0.799
D	0.42	0.408	0.421	0.412	0.412	0.794
E	0.433	0.431	0.434	0.44	0.435	0.786
F	0.442	0.443	0.446	0.445	0.447	0.75
G	0.632	0.555	0.578	0.565	0.579	0.632
H	0.52	0.998	0.655	0.589	0.638	0.722
Cycle 26 (18 min 45 s)
	Raw Data (438)
	1	2	3	4	5	6	7	8	9	10	11	12
A	0.362	0.362	0.357	0.376	0.349
B	1.215	1.337	1.251	1.227	1.216
C	0.413	0.409	0.403	0.395	0.396	0.811
D	0.422	0.405	0.419	0.411	0.409	0.806
E	0.432	0.429	0.432	0.425	0.437	0.783
F	0.505	0.441	0.441	0.441	0.441	0.751
G	0.561	0.559	0.573	0.559	0.59	0.631
H	0.519	0.789	0.657	0.592	0.642	0.652
Cycle 27 (19 min 30 s)
	Raw Data (438)
	1	2	3	4	5	6	7	8	9	10	11	12
A	0.361	0.365	0.357	0.372	0.348
B	1.217	1.353	1.261	1.238	1.266
C	0.419	0.412	0.405	0.396	0.401	0.822
D	0.417	0.41	0.422	0.412	0.415	0.814
E	0.434	0.431	0.438	0.423	0.432	0.784
F	0.804	0.448	0.44	0.441	0.447	0.751
G	0.578	0.561	0.57	0.562	0.585	0.637
H	0.527	0.775	0.66	0.598	0.647	0.65
Cycle 28 (20 min 15 s)
	Raw Data (438)
	1	2	3	4	5	6	7	8	9	10	11	12
A	0.36	0.368	0.358	0.373	0.348
B	1.345	1.363	1.28	1.272	1.322
C	0.417	0.417	0.407	0.399	0.398	0.836
D	0.434	0.41	0.425	0.414	0.418	0.824
E	0.437	0.433	0.439	0.427	0.439	0.783
F	0.461	0.447	0.443	0.447	0.45	0.752
G	0.729	0.558	0.573	0.574	0.57	0.64
H	0.544	0.767	0.679	0.633	0.668	0.643
Cycle 29 (21 min)
	Raw Data (438)
	1	2	3	4	5	6	7	8	9	10	11	12
A	0.364	0.369	0.363	0.376	0.352
B	1.676	1.378	1.306	1.319	1.372
C	0.426	0.416	0.409	0.401	0.404	0.849
D	0.456	0.408	0.431	0.42	0.426	0.829
E	0.442	0.438	0.452	0.43	0.444	0.786
F	0.723	0.45	0.447	0.449	0.452	0.749
G	0.659	0.557	0.581	0.603	0.604	0.644
H	0.562	0.757	0.699	0.658	0.689	0.644
Cycle 30 (21 min 45 s)
	Raw Data (438)
	1	2	3	4	5	6	7	8	9	10	11	12
A	0.365	0.372	0.36	0.377	0.349
B	1.363	1.39	1.337	1.378	1.399
C	0.426	0.424	0.414	0.404	0.407	0.86
D	0.475	0.419	0.43	0.433	0.435	0.837
E	0.447	0.441	0.461	0.435	0.447	0.803
F	0.524	0.455	0.45	0.461	0.46	0.75
G	0.665	0.56	0.595	0.623	0.632	0.65
H	0.573	0.77	0.733	0.693	0.718	0.648
Cycle 31 (22 min 30 s)
	Raw Data (438)
	1	2	3	4	5	6	7	8	9	10	11	12
A	0.366	0.365	0.359	0.379	0.346
B	1.837	1.389	1.369	1.423	1.397
C	0.425	0.42	0.412	0.402	0.404	0.859
D	0.475	0.418	0.431	0.433	0.437	0.833
E	0.448	0.442	0.462	0.448	0.453	0.827
F	0.453	0.452	0.454	0.466	0.458	0.76
G	0.768	0.559	0.622	0.625	0.656	0.654
H	0.568	0.782	0.766	0.665	0.728	0.67
Cycle 32 (23 min 15 s)
	Raw Data (438)
	1	2	3	4	5	6	7	8	9	10	11	12
A	0.361	0.37	0.357	0.398	0.349
B	1.644	1.401	1.403	1.442	1.395
C	0.427	0.419	0.412	0.402	0.406	0.864
D	0.506	0.417	0.432	0.43	0.441	0.836
E	0.448	0.44	0.472	0.449	0.454	0.866
F	0.477	0.454	0.458	0.467	0.466	0.803
G	0.671	0.568	0.647	0.63	0.643	0.673
H	0.574	0.828	0.779	0.669	0.73	0.744
Cycle 33 (24 min)
	Raw Data (438)
	1	2	3	4	5	6	7	8	9	10	11	12
A	0.366	0.364	0.36	0.413	0.355
B	1.972	1.421	1.453	1.455	1.391
C	0.43	0.427	0.416	0.406	0.407	0.869
D	0.529	0.424	0.435	0.433	0.445	0.855
E	0.451	0.445	0.481	0.456	0.461	0.884
F	0.552	0.461	0.474	0.481	0.478	0.853
G	0.63	0.615	0.663	0.633	0.673	0.722
H	0.578	0.882	0.79	0.679	0.741	0.827
Cycle 34 (24 min 45 s)
	Raw Data (438)
	1	2	3	4	5	6	7	8	9	10	11	12
A	0.367	0.366	0.359	0.412	0.355
B	1.785	1.442	1.484	1.471	1.4
C	0.432	0.424	0.421	0.412	0.417	0.881
D	0.513	0.425	0.442	0.442	0.456	0.885
E	0.455	0.452	0.49	0.457	0.463	0.892
F	0.836	0.466	0.478	0.492	0.48	0.864
G	0.631	0.673	0.672	0.637	0.679	0.744
H	0.58	0.885	0.795	0.691	0.745	0.854
Cycle 35 (25 min 30 s)
	Raw Data (438)
	1	2	3	4	5	6	7	8	9	10	11	12
A	0.361	0.363	0.358	0.405	0.355
B	1.766	1.466	1.498	1.475	1.403
C	0.433	0.424	0.419	0.414	0.421	0.918
D	0.536	0.427	0.443	0.454	0.458	0.943
E	0.46	0.459	0.489	0.456	0.463	0.902
F	0.716	0.477	0.479	0.486	0.481	0.869
G	0.634	0.698	0.67	0.643	0.656	0.766
H	0.586	0.872	0.797	0.699	0.75	0.979
Cycle 36 (26 min 15 s)
	Raw Data (438)
	1	2	3	4	5	6	7	8	9	10	11	12
A	0.361	0.366	0.356	0.391	0.355
B	2.163	1.497	1.504	1.481	1.41
C	0.43	0.429	0.426	0.419	0.424	0.972
D	0.49	0.43	0.44	0.46	0.461	0.98
E	0.469	0.478	0.496	0.458	0.471	0.91
F	0.484	0.48	0.482	0.488	0.483	0.873
G	0.639	0.698	0.672	0.645	0.677	0.784
H	0.592	0.883	0.8	0.714	0.758	0.996
Cycle 37 (27 min)
	Raw Data (438)
	1	2	3	4	5	6	7	8	9	10	11	12
A	0.363	0.376	0.359	0.392	0.36
B	1.729	1.541	1.518	1.493	1.419
C	0.436	0.433	0.43	0.422	0.424	1.001
D	0.477	0.439	0.448	0.456	0.459	0.991
E	0.48	0.496	0.494	0.462	0.47	0.92
F	0.478	0.49	0.486	0.486	0.488	0.878
G	0.653	0.701	0.678	0.65	0.665	0.798
H	0.597	0.847	0.806	0.724	0.762	1.085
Cycle 38 (27 min 45 s)
	Raw Data (438)
	1	2	3	4	5	6	7	8	9	10	11	12
A	0.362	0.387	0.358	0.386	0.357
B	1.841	1.584	1.53	1.496	1.422
C	0.438	0.432	0.447	0.423	0.543	1.003
D	0.453	0.438	0.455	0.452	0.46	0.996
E	0.48	0.499	0.497	0.464	0.473	0.92
F	0.481	0.497	0.489	0.488	0.489	0.878
G	0.647	0.699	0.685	0.654	0.679	0.797
H	0.597	0.854	0.808	0.72	0.759	0.864
Cycle 39 (28 min 30 s)
	Raw Data (438)
	1	2	3	4	5	6	7	8	9	10	11	12
A	0.362	0.395	0.356	0.387	0.362
B	2.125	1.615	1.529	1.507	1.431
C	0.435	0.437	0.499	0.424	0.429	1.008
D	0.441	0.442	0.455	0.447	0.459	1.005
E	0.484	0.5	0.5	0.466	0.476	0.928
F	0.487	0.498	0.488	0.482	0.489	0.887
G	0.662	0.701	0.688	0.66	0.675	0.795
H	0.605	0.852	0.816	0.715	0.766	0.93
Cycle 40 (29 min 15 s)
	Raw Data (438)
	1	2	3	4	5	6	7	8	9	10	11	12
A	0.364	0.381	0.36	0.385	0.356
B	1.803	1.622	1.536	1.512	1.438
C	0.439	0.438	0.526	0.427	0.427	1.013
D	0.444	0.443	0.454	0.452	0.461	1.012
E	0.486	0.496	0.496	0.471	0.476	0.926
F	0.488	0.499	0.492	0.492	0.491	0.888
G	0.658	0.702	0.691	0.659	0.694	0.786
H	0.607	0.853	0.814	0.711	0.772	0.912
Cycle 41 (30 min)
	Raw Data (438)
	1	2	3	4	5	6	7	8	9	10	11	12
A	0.368	0.377	0.364	0.386	0.358
B	1.911	1.631	1.548	1.519	1.446
C	0.442	0.439	0.563	0.429	0.427	1.015
D	0.442	0.447	0.455	0.458	0.469	1.016
E	0.49	0.496	0.498	0.474	0.48	0.931
F	0.49	0.503	0.494	0.491	0.495	0.889
G	0.719	0.712	0.693	0.663	0.683	0.797
H	0.612	0.907	0.821	0.709	0.772	1.038
Cycle 42 (30 min 45 s)
	Raw Data (438)
	1	2	3	4	5	6	7	8	9	10	11	12
A	0.367	0.376	0.364	0.384	0.359
B	2.069	1.636	1.563	1.526	1.454
C	0.442	0.439	0.586	0.429	0.428	1.014
D	0.445	0.446	0.456	0.459	0.477	1.025
E	0.489	0.5	0.499	0.478	0.482	0.934
F	0.5	0.506	0.493	0.489	0.495	0.892
G	0.687	0.71	0.7	0.669	0.703	0.812
H	0.609	0.862	0.822	0.707	0.777	0.917
Cycle 43 (31 min 30 s)
	Raw Data (438)
	1	2	3	4	5	6	7	8	9	10	11	12
A	0.369	0.378	0.368	0.389	0.364
B	1.969	1.648	1.573	1.532	1.461
C	0.449	0.446	0.603	0.434	0.434	1.026
D	0.451	0.45	0.459	0.459	0.485	1.033
E	0.496	0.512	0.501	0.483	0.484	0.946
F	0.503	0.508	0.502	0.497	0.501	0.902
G	0.695	0.722	0.713	0.674	0.696	0.837
H	0.612	0.871	0.83	0.716	0.786	0.897
Cycle 44 (32 min 15 s)
	Raw Data (438)
	1	2	3	4	5	6	7	8	9	10	11	12
A	0.373	0.378	0.371	0.389	0.361
B	1.895	1.657	1.579	1.544	1.468
C	0.448	0.45	0.616	0.436	0.43	1.029
D	0.45	0.455	0.464	0.452	0.478	1.04
E	0.495	0.518	0.503	0.485	0.491	0.948
F	0.502	0.509	0.502	0.498	0.502	0.91
G	0.671	0.725	0.725	0.678	0.707	0.828
H	0.616	0.877	0.832	0.726	0.787	1.07
Cycle 45 (33 min)
	Raw Data (438)
	1	2	3	4	5	6	7	8	9	10	11	12
A	0.378	0.383	0.371	0.389	0.363
B	2.131	1.664	1.593	1.552	1.478
C	0.456	0.451	0.62	0.438	0.438	1.038
D	0.457	0.455	0.464	0.455	0.484	1.043
E	0.501	0.53	0.504	0.489	0.493	0.954
F	0.511	0.512	0.508	0.5	0.503	0.919
G	0.685	0.731	0.734	0.681	0.716	0.844
H	0.62	0.885	0.841	0.733	0.791	0.885
Cycle 46 (33 min 45 s)
	Raw Data (438)
	1	2	3	4	5	6	7	8	9	10	11	12
A	0.382	0.381	0.369	0.389	0.362
B	1.988	1.669	1.598	1.559	1.486
C	0.454	0.455	0.627	0.443	0.445	1.038
D	0.457	0.455	0.465	0.456	0.476	1.052
E	0.504	0.512	0.506	0.492	0.493	0.958
F	0.522	0.515	0.507	0.502	0.506	0.926
G	0.739	0.736	0.738	0.683	0.731	0.841
H	0.625	0.888	0.841	0.734	0.798	1.018
Cycle 47 (34 min 30 s)
	Raw Data (438)
	1	2	3	4	5	6	7	8	9	10	11	12
A	0.383	0.386	0.372	0.392	0.368
B	1.861	1.677	1.606	1.566	1.496
C	0.457	0.458	0.628	0.445	0.441	1.046
D	0.459	0.46	0.464	0.461	0.48	1.059
E	0.508	0.515	0.508	0.497	0.497	0.966
F	0.516	0.519	0.513	0.508	0.509	0.931
G	0.736	0.738	0.749	0.686	0.734	0.849
H	0.627	0.892	0.85	0.745	0.803	1.156
Cycle 48 (35 min 15 s)
	Raw Data (438)
	1	2	3	4	5	6	7	8	9	10	11	12
A	0.378	0.38	0.373	0.399	0.369
B	2.133	1.68	1.61	1.57	1.495
C	0.46	0.461	0.609	0.442	0.444	1.044
D	0.459	0.461	0.466	0.466	0.468	1.062
E	0.536	0.525	0.508	0.503	0.497	0.967
F	0.518	0.525	0.513	0.505	0.507	0.929
G	0.688	0.743	0.758	0.685	0.751	0.828
H	0.628	0.888	0.849	0.743	0.803	1.059
Cycle 49 (36 min)
	Raw Data (438)
	1	2	3	4	5	6	7	8	9	10	11	12
A	0.387	0.383	0.373	0.407	0.37
B	1.979	1.687	1.622	1.579	1.508
C	0.464	0.46	0.618	0.445	0.446	1.053
D	0.463	0.465	0.465	0.466	0.473	1.07
E	0.514	0.518	0.52	0.507	0.498	0.972
F	0.539	0.524	0.516	0.512	0.512	0.939
G	0.692	0.75	0.771	0.699	0.755	0.83
H	0.629	0.892	0.86	0.75	0.809	1.134
Cycle 50 (36 min 45 s)
	Raw Data (438)
	1	2	3	4	5	6	7	8	9	10	11	12
A	0.389	0.386	0.371	0.412	0.376
B	1.998	1.697	1.629	1.586	1.514
C	0.466	0.466	0.625	0.448	0.457	1.054
D	0.465	0.467	0.47	0.463	0.475	1.07
E	0.519	0.524	0.52	0.505	0.505	0.979
F	0.524	0.529	0.522	0.512	0.519	0.942
G	0.695	0.755	0.767	0.702	0.752	0.829
H	0.636	0.915	0.86	0.754	0.814	1.34
Cycle 51 (37 min 30 s)
	Raw Data (438)
	1	2	3	4	5	6	7	8	9	10	11	12
A	0.396	0.383	0.372	0.415	0.372
B	2.211	1.704	1.633	1.589	1.523
C	0.47	0.468	0.631	0.447	0.455	1.06
D	0.468	0.466	0.471	0.465	0.477	1.084
E	0.515	0.521	0.522	0.505	0.506	0.978
F	0.525	0.531	0.517	0.515	0.522	0.947
G	0.699	0.761	0.762	0.703	0.773	0.833
H	0.638	0.975	0.867	0.756	0.819	1.461
Cycle 52 (38 min 15 s)
	Raw Data (438)
	1	2	3	4	5	6	7	8	9	10	11	12
A	0.4	0.385	0.377	0.418	0.369
B	1.937	1.713	1.647	1.602	1.533
C	0.471	0.47	0.633	0.453	0.458	1.068
D	0.469	0.472	0.481	0.464	0.48	1.087
E	0.52	0.524	0.524	0.511	0.509	0.981
F	0.528	0.532	0.524	0.519	0.521	0.951
G	0.707	0.763	0.762	0.706	0.751	0.833
H	0.644	0.975	0.872	0.759	0.827	1.233
Cycle 53 (39 min)
	Raw Data (438)
	1	2	3	4	5	6	7	8	9	10	11	12
A	0.405	0.384	0.372	0.418	0.369
B	2.016	1.723	1.65	1.607	1.538
C	0.476	0.472	0.633	0.456	0.456	1.078
D	0.474	0.47	0.479	0.469	0.481	1.099
E	0.521	0.527	0.529	0.514	0.512	0.986
F	0.536	0.536	0.523	0.524	0.527	0.953
G	0.71	0.771	0.762	0.712	0.756	0.834
H	0.645	0.977	0.879	0.757	0.829	1.314
Cycle 54 (39 min 45 s)
	Raw Data (438)
	1	2	3	4	5	6	7	8	9	10	11	12
A	0.412	0.39	0.379	0.417	0.375
B	2.09	1.729	1.662	1.617	1.546
C	0.479	0.478	0.646	0.46	0.464	1.082
D	0.478	0.474	0.482	0.472	0.488	1.1
E	0.527	0.533	0.534	0.518	0.517	0.992
F	0.536	0.533	0.531	0.523	0.529	0.956
G	0.712	0.773	0.766	0.718	0.755	0.841
H	0.649	0.998	0.883	0.761	0.837	1.35
Cycle 55 (40 min 30 s)
	Raw Data (438)
	1	2	3	4	5	6	7	8	9	10	11	12
A	0.417	0.386	0.375	0.415	0.369
B	1.894	1.734	1.664	1.624	1.554
C	0.48	0.474	0.646	0.455	0.5	1.08
D	0.475	0.474	0.483	0.473	0.486	1.108
E	0.525	0.532	0.533	0.519	0.514	0.992
F	0.539	0.53	0.53	0.526	0.526	0.96
G	0.712	0.777	0.758	0.717	0.762	0.848
H	0.653	1.006	0.884	0.757	0.832	1.57
Cycle 56 (41 min 15 s)
	Raw Data (438)
	1	2	3	4	5	6	7	8	9	10	11	12
A	0.414	0.389	0.377	0.414	0.368
B	2.184	1.741	1.671	1.627	1.562
C	0.48	0.48	0.645	0.46	0.463	1.083
D	0.48	0.475	0.479	0.476	0.488	1.126
E	0.532	0.539	0.54	0.52	0.518	0.996
F	0.604	0.536	0.537	0.529	0.531	0.966
G	0.716	0.781	0.759	0.722	0.755	0.856
H	0.654	1.032	0.894	0.764	0.842	1.478
Cycle 57 (42 min)
	Raw Data (438)
	1	2	3	4	5	6	7	8	9	10	11	12
A	0.415	0.389	0.38	0.416	0.372
B	2.063	1.745	1.681	1.634	1.566
C	0.483	0.481	0.648	0.465	0.466	1.089
D	0.483	0.483	0.485	0.481	0.495	1.114
E	0.533	0.544	0.538	0.519	0.52	1.004
F	0.552	0.535	0.539	0.533	0.534	0.971
G	0.724	0.785	0.766	0.728	0.768	0.86
H	0.663	1.051	0.898	0.769	0.85	1.431
Cycle 58 (42 min 45 s)
	Raw Data (438)
	1	2	3	4	5	6	7	8	9	10	11	12
A	0.419	0.383	0.375	0.413	0.373
B	1.973	1.752	1.685	1.635	1.575
C	0.485	0.48	0.648	0.464	0.469	1.093
D	0.483	0.48	0.491	0.482	0.492	1.142
E	0.536	0.542	0.538	0.517	0.523	1.003
F	0.547	0.538	0.538	0.532	0.537	0.97
G	0.723	0.791	0.768	0.727	0.766	0.863
H	0.661	1.057	0.901	0.77	0.848	1.625
Cycle 59 (43 min 30 s)
	Raw Data (438)
	1	2	3	4	5	6	7	8	9	10	11	12
A	0.419	0.382	0.379	0.41	0.372
B	2.3	1.753	1.697	1.647	1.579
C	0.485	0.481	0.651	0.465	0.478	1.101
D	0.484	0.486	0.499	0.486	0.496	1.12
E	0.54	0.548	0.543	0.523	0.529	1.01
F	0.552	0.545	0.542	0.539	0.54	0.98
G	0.78	0.797	0.768	0.735	0.773	0.873
H	0.663	1.034	0.909	0.774	0.856	1.603
Cycle 60 (44 min 15 s)
	Raw Data (438)
	1	2	3	4	5	6	7	8	9	10	11	12
A	0.413	0.381	0.38	0.412	0.377
B	1.989	1.761	1.699	1.653	1.584
C	0.488	0.484	0.652	0.466	0.477	1.105
D	0.49	0.487	0.496	0.487	0.493	1.145
E	0.542	0.549	0.542	0.528	0.53	1.014
F	0.551	0.543	0.546	0.54	0.543	0.987
G	0.756	0.8	0.772	0.737	0.773	0.874
H	0.666	1.01	0.915	0.778	0.861	1.33
Cycle 61 (45 min)
	Raw Data (438)
	1	2	3	4	5	6	7	8	9	10	11	12
A	0.434	0.385	0.386	0.415	0.378
B	2.05	1.769	1.708	1.666	1.595
C	0.491	0.487	0.664	0.474	0.476	1.115
D	0.493	0.491	0.503	0.489	0.501	1.139
E	0.548	0.553	0.546	0.53	0.536	1.022
F	0.561	0.549	0.552	0.546	0.551	0.993
G	0.75	0.808	0.778	0.746	0.787	0.872
H	0.675	1.027	0.923	0.783	0.865	1.324
Cycle 62 (45 min 45 s)
	Raw Data (438)
	1	2	3	4	5	6	7	8	9	10	11	12
A	0.419	0.38	0.382	0.41	0.373
B	2.162	1.774	1.719	1.667	1.595
C	0.489	0.487	0.663	0.471	0.478	1.115
D	0.493	0.491	0.493	0.487	0.499	1.148
E	0.545	0.552	0.544	0.53	0.534	1.019
F	0.557	0.551	0.548	0.543	0.541	0.991
G	0.74	0.805	0.774	0.743	0.775	0.868
H	0.671	1.076	0.924	0.787	0.864	1.289
Cycle 63 (46 min 30 s)
	Raw Data (438)
	1	2	3	4	5	6	7	8	9	10	11	12
A	0.419	0.373	0.379	0.41	0.374
B	1.959	1.779	1.721	1.672	1.601
C	0.488	0.488	0.66	0.474	0.474	1.118
D	0.495	0.492	0.503	0.489	0.498	1.167
E	0.544	0.552	0.546	0.531	0.536	1.022
F	0.557	0.55	0.548	0.542	0.546	0.993
G	0.746	0.809	0.774	0.747	0.786	0.867
H	0.675	1.067	0.93	0.786	0.865	1.355
Cycle 64 (47 min 15 s)
	Raw Data (438)
	1	2	3	4	5	6	7	8	9	10	11	12
A	0.432	0.384	0.381	0.406	0.378
B	2.223	1.78	1.731	1.678	1.605
C	0.494	0.491	0.662	0.475	0.485	1.119
D	0.493	0.493	0.508	0.491	0.499	1.145
E	0.547	0.555	0.546	0.532	0.531	1.029
F	0.645	0.551	0.55	0.548	0.547	0.997
G	0.749	0.813	0.776	0.75	0.787	0.866
H	0.677	1.091	0.932	0.791	0.874	1.383
Cycle 65 (48 min)
	Raw Data (438)
	1	2	3	4	5	6	7	8	9	10	11	12
A	0.426	0.397	0.392	0.412	0.387
B	2.168	1.791	1.74	1.69	1.618
C	0.497	0.495	0.671	0.48	0.487	1.131
D	0.515	0.501	0.509	0.498	0.511	1.178
E	0.555	0.563	0.555	0.538	0.543	1.035
F	0.557	0.558	0.561	0.556	0.554	1.01
G	0.764	0.823	0.784	0.759	0.8	0.885
H	0.687	1.136	0.941	0.799	0.878	1.394
Cycle 66 (48 min 45 s)
	Raw Data (438)
	1	2	3	4	5	6	7	8	9	10	11	12
A	0.424	0.393	0.394	0.414	0.393
B	2.075	1.803	1.748	1.694	1.629
C	0.502	0.496	0.671	0.482	0.487	1.136
D	0.512	0.501	0.509	0.5	0.51	1.161
E	0.556	0.558	0.558	0.541	0.545	1.036
F	0.563	0.56	0.563	0.554	0.559	1.012
G	0.773	0.825	0.785	0.764	0.797	0.891
H	0.692	1.171	0.948	0.8	0.881	1.243
Cycle 67 (49 min 30 s)
	Raw Data (438)
	1	2	3	4	5	6	7	8	9	10	11	12
A	0.441	0.393	0.398	0.416	0.389
B	2.371	1.807	1.752	1.706	1.629
C	0.503	0.503	0.672	0.485	0.49	1.14
D	0.51	0.501	0.503	0.501	0.51	1.19
E	0.56	0.565	0.56	0.543	0.549	1.042
F	0.612	0.566	0.567	0.558	0.568	1.013
G	0.826	0.832	0.792	0.768	0.808	0.897
H	0.699	1.19	0.95	0.808	0.886	1.244
Cycle 68 (50 min 15 s)
	Raw Data (438)
	1	2	3	4	5	6	7	8	9	10	11	12
A	0.415	0.392	0.398	0.412	0.385
B	2.114	1.806	1.754	1.71	1.634
C	0.501	0.497	0.667	0.48	0.486	1.139
D	0.504	0.504	0.498	0.501	0.507	1.177
E	0.564	0.569	0.561	0.543	0.549	1.043
F	0.614	0.564	0.564	0.56	0.57	1.013
G	0.917	0.831	0.789	0.767	0.799	0.888
H	0.698	1.15	0.954	0.807	0.886	1.247
Cycle 69 (51 min)
	Raw Data (438)
	1	2	3	4	5	6	7	8	9	10	11	12
A	0.419	0.391	0.398	0.414	0.39
B	2.124	1.819	1.76	1.714	1.643
C	0.503	0.5	0.673	0.485	0.491	1.149
D	0.507	0.508	0.505	0.504	0.514	1.206
E	0.566	0.569	0.564	0.544	0.551	1.045
F	0.569	0.565	0.571	0.561	0.576	1.021
G	0.805	0.831	0.793	0.782	0.814	0.893
H	0.703	1.047	0.959	0.809	0.893	1.268
Cycle 70 (51 min 45 s)
	Raw Data (438)
	1	2	3	4	5	6	7	8	9	10	11	12
A	0.425	0.396	0.398	0.415	0.392
B	2.345	1.828	1.765	1.726	1.647
C	0.507	0.504	0.675	0.489	0.495	1.159
D	0.511	0.511	0.514	0.51	0.515	1.188
E	0.57	0.572	0.564	0.556	0.555	1.053
F	0.646	0.568	0.57	0.568	0.59	1.026
G	0.798	0.838	0.802	0.783	0.814	0.896
H	0.71	1.077	0.966	0.82	0.902	1.294
Cycle 71 (52 min 30 s)
	Raw Data (438)
	1	2	3	4	5	6	7	8	9	10	11	12
A	0.429	0.393	0.398	0.414	0.39
B	2.062	1.829	1.772	1.729	1.656
C	0.508	0.507	0.671	0.488	0.496	1.157
D	0.514	0.511	0.51	0.509	0.517	1.215
E	0.569	0.571	0.566	0.55	0.555	1.057
F	0.821	0.573	0.574	0.567	0.587	1.029
G	0.788	0.842	0.805	0.782	0.823	0.905
H	0.711	1.131	0.967	0.817	0.901	1.456
Cycle 72 (53 min 15 s)
	Raw Data (438)
	1	2	3	4	5	6	7	8	9	10	11	12
A	0.422	0.398	0.399	0.416	0.391
B	2.14	1.838	1.774	1.739	1.66
C	0.515	0.512	0.677	0.493	0.499	1.164
D	0.513	0.513	0.512	0.516	0.523	1.214
E	0.577	0.577	0.574	0.553	0.563	1.065
F	0.643	0.576	0.579	0.572	0.598	1.035
G	0.794	0.849	0.806	0.788	0.824	0.927
H	0.717	1.097	0.976	0.826	0.91	1.447
Cycle 73 (54 min)
	Raw Data (438)
	1	2	3	4	5	6	7	8	9	10	11	12
A	0.441	0.403	0.406	0.417	0.393
B	2.223	1.849	1.787	1.75	1.667
C	0.519	0.516	0.676	0.496	0.507	1.169
D	0.522	0.518	0.519	0.519	0.522	1.206
E	0.576	0.58	0.572	0.56	0.566	1.07
F	0.586	0.587	0.584	0.574	0.602	1.041
G	0.801	0.855	0.816	0.797	0.836	0.945
H	0.717	1.07	0.98	0.829	0.91	1.363
Cycle 74 (54 min 45 s)
	Raw Data (438)
	1	2	3	4	5	6	7	8	9	10	11	12
A	0.436	0.392	0.402	0.417	0.389
B	1.978	1.848	1.786	1.749	1.668
C	0.515	0.511	0.667	0.496	0.505	1.172
D	0.519	0.518	0.526	0.517	0.521	1.223
E	0.57	0.579	0.571	0.554	0.563	1.073
F	0.599	0.579	0.586	0.574	0.601	1.042
G	0.804	0.854	0.817	0.795	0.833	0.931
H	0.723	1.104	0.991	0.829	0.913	1.472
Cycle 75 (55 min 30 s)
	Raw Data (438)
	1	2	3	4	5	6	7	8	9	10	11	12
A	0.432	0.392	0.403	0.419	0.388
B	2.13	1.856	1.801	1.758	1.68
C	0.521	0.516	0.672	0.499	0.505	1.176
D	0.523	0.52	0.527	0.519	0.528	1.215
E	0.583	0.592	0.576	0.565	0.568	1.081
F	0.604	0.588	0.589	0.583	0.608	1.045
G	0.812	0.861	0.821	0.804	0.846	0.924
H	0.725	1.097	0.992	0.837	0.92	1.597
Cycle 76 (56 min 15 s)
	Raw Data (438)
	1	2	3	4	5	6	7	8	9	10	11	12
A	0.429	0.39	0.403	0.415	0.388
B	2.324	1.861	1.802	1.764	1.685
C	0.524	0.518	0.672	0.5	0.508	1.18
D	0.523	0.521	0.522	0.521	0.528	1.228
E	0.579	0.588	0.576	0.563	0.571	1.08
F	0.686	0.586	0.588	0.582	0.598	1.05
G	0.811	0.866	0.826	0.801	0.839	0.924
H	0.723	1.172	0.991	0.84	0.922	1.355
Cycle 77 (57 min)
	Raw Data (438)
	1	2	3	4	5	6	7	8	9	10	11	12
A	0.425	0.396	0.405	0.416	0.393
B	1.986	1.867	1.81	1.768	1.69
C	0.522	0.52	0.672	0.5	0.505	1.186
D	0.526	0.526	0.527	0.52	0.529	1.218
E	0.582	0.591	0.579	0.571	0.57	1.085
F	0.59	0.588	0.59	0.583	0.603	1.051
G	0.809	0.868	0.832	0.802	0.848	0.94
H	0.728	1.097	0.996	0.843	0.922	1.404
Cycle 78 (57 min 45 s)
	Raw Data (438)
	1	2	3	4	5	6	7	8	9	10	11	12
A	0.41	0.395	0.405	0.416	0.392
B	2.285	1.877	1.814	1.777	1.695
C	0.527	0.523	0.672	0.506	0.513	1.19
D	0.531	0.526	0.534	0.523	0.534	1.24
E	0.585	0.599	0.584	0.576	0.572	1.091
F	0.615	0.595	0.595	0.59	0.608	1.059
G	0.809	0.872	0.833	0.807	0.856	0.936
H	0.729	1.043	1.004	0.847	0.931	1.342
Cycle 79 (58 min 30 s)
	Raw Data (438)
	1	2	3	4	5	6	7	8	9	10	11	12
A	0.413	0.395	0.404	0.416	0.39
B	2.336	1.88	1.823	1.782	1.702
C	0.529	0.519	0.655	0.508	0.511	1.197
D	0.537	0.531	0.543	0.531	0.536	1.224
E	0.588	0.6	0.584	0.579	0.578	1.094
F	0.831	0.595	0.597	0.588	0.607	1.085
G	0.814	0.875	0.838	0.811	0.858	0.947
H	0.729	1.143	1.006	0.852	0.934	1.349
Cycle 80 (59 min 15 s)
	Raw Data (438)
	1	2	3	4	5	6	7	8	9	10	11	12
A	0.411	0.398	0.403	0.415	0.39
B	2.091	1.886	1.823	1.789	1.707
C	0.529	0.522	0.651	0.506	0.511	1.196
D	0.539	0.532	0.536	0.529	0.536	1.249
E	0.59	0.605	0.588	0.578	0.578	1.094
F	0.629	0.598	0.6	0.596	0.605	1.063
G	0.817	0.878	0.844	0.814	0.862	0.941
H	0.73	1.166	1.01	0.853	0.939	1.331
Cycle 81 (60 min)
	Raw Data (438)
	1	2	3	4	5	6	7	8	9	10	11	12
A	0.42	0.4	0.406	0.417	0.39
B	2.459	1.898	1.849	1.794	1.718
C	0.532	0.525	0.65	0.51	0.512	1.203
D	0.546	0.537	0.537	0.533	0.542	1.237
E	0.595	0.604	0.593	0.585	0.583	1.099
F	0.59	0.601	0.603	0.593	0.61	1.066
G	0.826	0.883	0.849	0.818	0.847	0.954
H	0.738	1.103	1.014	0.859	0.946	1.309
Cycle 82 (60 min 45 s)
	Raw Data (438)
	1	2	3	4	5	6	7	8	9	10	11	12
A	0.43	0.401	0.408	0.417	0.394
B	2.225	1.906	1.839	1.805	1.723
C	0.535	0.528	0.653	0.515	0.516	1.211
D	0.556	0.538	0.542	0.534	0.548	1.256
E	0.598	0.611	0.594	0.586	0.585	1.106
F	0.608	0.603	0.606	0.597	0.613	1.073
G	0.84	0.884	0.86	0.824	0.873	0.958
H	0.741	1.166	1.022	0.862	0.951	1.314
Cycle 83 (61 min 30 s)
	Raw Data (438)
	1	2	3	4	5	6	7	8	9	10	11	12
A	0.437	0.399	0.401	0.417	0.392
B	2.206	1.911	1.866	1.809	1.722
C	0.535	0.528	0.65	0.515	0.52	1.212
D	0.553	0.538	0.548	0.532	0.545	1.243
E	0.598	0.602	0.59	0.58	0.586	1.107
F	0.603	0.603	0.604	0.597	0.608	1.073
G	0.832	0.888	0.863	0.826	0.874	0.968
H	0.739	1.165	1.023	0.863	0.951	1.332
Cycle 84 (62 min 15 s)
	Raw Data (438)
	1	2	3	4	5	6	7	8	9	10	11	12
A	0.442	0.41	0.404	0.419	0.397
B	2.438	1.916	1.846	1.819	1.736
C	0.541	0.534	0.652	0.519	0.522	1.218
D	0.559	0.544	0.552	0.54	0.549	1.264
E	0.604	0.61	0.603	0.586	0.589	1.114
F	0.656	0.611	0.61	0.602	0.615	1.08
G	0.835	0.892	0.866	0.828	0.878	0.989
H	0.745	1.14	1.031	0.875	0.957	1.227
Cycle 85 (63 min)
	Raw Data (438)
	1	2	3	4	5	6	7	8	9	10	11	12
A	0.444	0.412	0.409	0.418	0.403
B	2.267	1.923	1.887	1.824	1.745
C	0.545	0.539	0.66	0.518	0.524	1.225
D	0.567	0.548	0.553	0.543	0.557	1.271
E	0.607	0.614	0.602	0.586	0.595	1.12
F	0.612	0.615	0.615	0.606	0.618	1.087
G	0.834	0.903	0.867	0.836	0.871	0.996
H	0.754	1.201	1.034	0.878	0.965	1.159
Cycle 86 (63 min 45 s)
	Raw Data (438)
	1	2	3	4	5	6	7	8	9	10	11	12
A	0.425	0.401	0.401	0.418	0.396
B	2.257	1.928	1.86	1.826	1.742
C	0.546	0.537	0.643	0.521	0.527	1.224
D	0.565	0.544	0.545	0.544	0.554	1.281
E	0.607	0.611	0.602	0.587	0.597	1.12
F	0.717	0.614	0.615	0.608	0.616	1.087
G	0.827	0.901	0.872	0.836	0.87	0.995
H	0.751	1.138	1.035	0.875	0.975	1.144
Cycle 87 (64 min 30 s)
	Raw Data (438)
	1	2	3	4	5	6	7	8	9	10	11	12
A	0.442	0.403	0.405	0.417	0.4
B	2.394	1.935	1.913	1.835	1.751
C	0.549	0.539	0.642	0.522	0.526	1.233
D	0.574	0.552	0.557	0.543	0.559	1.264
E	0.608	0.618	0.603	0.593	0.596	1.126
F	0.95	0.618	0.616	0.612	0.618	1.091
G	0.833	0.905	0.878	0.839	0.894	0.991
H	0.756	1.218	1.045	0.886	1.005	1.175
Cycle 88 (65 min 15 s)
	Raw Data (438)
	1	2	3	4	5	6	7	8	9	10	11	12
A	0.445	0.406	0.401	0.42	0.396
B	2.162	1.936	1.888	1.842	1.761
C	0.549	0.542	0.627	0.528	0.531	1.236
D	0.597	0.55	0.563	0.549	0.562	1.272
E	0.611	0.623	0.608	0.592	0.6	1.132
F	0.737	0.617	0.623	0.611	0.619	1.096
G	0.837	0.911	0.886	0.842	0.908	1.001
H	0.758	1.161	1.051	0.983	1	1.199
Cycle 89 (66 min)
	Raw Data (438)
	1	2	3	4	5	6	7	8	9	10	11	12
A	0.446	0.405	0.403	0.419	0.399
B	2.197	1.941	1.932	1.845	1.762
C	0.549	0.547	0.621	0.527	0.531	1.24
D	0.615	0.555	0.568	0.552	0.569	1.275
E	0.619	0.63	0.612	0.593	0.6	1.135
F	0.617	0.624	0.626	0.616	0.626	1.101
G	0.844	0.915	0.886	0.844	0.907	1.004
H	0.763	1.21	1.053	0.89	1.016	1.22
Cycle 90 (66 min 45 s)
	Raw Data (438)
	1	2	3	4	5	6	7	8	9	10	11	12
A	0.461	0.402	0.402	0.42	0.399
B	2.393	1.946	1.89	1.853	1.764
C	0.554	0.551	0.618	0.532	0.536	1.246
D	0.637	0.554	0.568	0.551	0.567	1.294
E	0.618	0.628	0.615	0.598	0.601	1.14
F	0.632	0.623	0.629	0.619	0.625	1.103
G	0.845	0.917	0.889	0.845	0.909	1.008
H	0.764	1.218	1.052	0.894	1.03	1.263
Cycle 91 (67 min 30 s)
	Raw Data (438)
	1	2	3	4	5	6	7	8	9	10	11	12
A	0.446	0.403	0.395	0.414	0.401
B	2.144	1.95	1.936	1.861	1.765
C	0.552	0.562	0.62	0.529	0.531	1.249
D	0.65	0.554	0.566	0.555	0.566	1.273
E	0.618	0.628	0.61	0.592	0.602	1.14
F	0.655	0.625	0.626	0.616	0.624	1.102
G	0.847	0.919	0.892	0.849	0.917	1.007
H	0.763	1.141	1.055	0.893	0.994	1.226
Cycle 92 (68 min 15 s)
	Raw Data (438)
	1	2	3	4	5	6	7	8	9	10	11	12
A	0.447	0.405	0.401	0.423	0.401
B	2.254	1.962	1.918	1.867	1.782
C	0.556	0.576	0.628	0.536	0.538	1.253
D	0.665	0.562	0.568	0.556	0.571	1.301
E	0.624	0.63	0.616	0.601	0.609	1.149
F	0.675	0.632	0.634	0.627	0.629	1.114
G	0.849	0.927	0.907	0.857	0.91	1.015
H	0.772	1.252	1.066	0.903	1.014	1.394
Cycle 93 (69 min)
	Raw Data (438)
	1	2	3	4	5	6	7	8	9	10	11	12
A	0.447	0.402	0.4	0.424	0.403
B	2.374	1.965	1.968	1.874	1.794
C	0.559	0.586	0.626	0.539	0.542	1.26
D	0.666	0.565	0.571	0.557	0.57	1.294
E	0.628	0.632	0.621	0.607	0.615	1.151
F	0.628	0.629	0.635	0.626	0.635	1.118
G	0.851	0.933	0.903	0.857	0.898	1.023
H	0.774	1.16	1.069	0.904	1.026	1.332
Cycle 94 (69 min 45 s)
	Raw Data (438)
	1	2	3	4	5	6	7	8	9	10	11	12
A	0.44	0.406	0.403	0.425	0.41
B	2.139	1.977	1.927	1.883	1.796
C	0.562	0.605	0.631	0.541	0.546	1.266
D	0.665	0.565	0.576	0.564	0.579	1.317
E	0.631	0.638	0.627	0.613	0.616	1.157
F	0.772	0.639	0.642	0.628	0.642	1.124
G	0.886	0.941	0.916	0.866	0.908	1.017
H	0.779	1.153	1.074	0.914	1.052	1.381
Cycle 95 (70 min 30 s)
	Raw Data (438)
	1	2	3	4	5	6	7	8	9	10	11	12
A	0.431	0.404	0.398	0.42	0.406
B	2.22	1.974	1.964	1.885	1.797
C	0.562	0.609	0.63	0.541	0.544	1.27
D	0.664	0.568	0.58	0.565	0.575	1.301
E	0.63	0.638	0.624	0.614	0.613	1.157
F	1.057	0.636	0.641	0.627	0.637	1.125
G	0.947	0.936	0.914	0.867	0.906	1.018
H	0.78	1.214	1.071	0.911	1.053	1.311
Cycle 96 (71 min 15 s)
	Raw Data (438)
	1	2	3	4	5	6	7	8	9	10	11	12
A	0.434	0.406	0.394	0.417	0.404
B	2.434	1.98	1.922	1.892	1.81
C	0.561	0.623	0.624	0.542	0.543	1.273
D	0.659	0.567	0.575	0.566	0.571	1.317
E	0.629	0.641	0.627	0.612	0.612	1.164
F	0.946	0.635	0.64	0.629	0.634	1.126
G	0.915	0.942	0.914	0.866	0.909	1.032
H	0.783	1.187	1.079	0.913	1.055	1.313
Cycle 97 (72 min)
	Raw Data (438)
	1	2	3	4	5	6	7	8	9	10	11	12
A	0.435	0.41	0.399	0.422	0.407
B	2.153	1.988	1.951	1.9	1.811
C	0.567	0.632	0.63	0.547	0.552	1.28
D	0.658	0.574	0.576	0.57	0.583	1.314
E	0.638	0.651	0.633	0.619	0.618	1.172
F	0.659	0.64	0.64	0.637	0.639	1.132
G	0.881	0.951	0.918	0.872	0.915	1.033
H	0.789	1.242	1.089	0.916	1.057	1.361
Cycle 98 (72 min 45 s)
	Raw Data (438)
	1	2	3	4	5	6	7	8	9	10	11	12
A	0.447	0.412	0.4	0.427	0.402
B	2.182	1.996	1.938	1.906	1.815
C	0.573	0.636	0.634	0.547	0.552	1.284
D	0.658	0.576	0.579	0.572	0.582	1.336
E	0.641	0.649	0.635	0.621	0.621	1.174
F	0.678	0.642	0.645	0.641	0.647	1.135
G	0.867	0.949	0.924	0.877	0.918	1.041
H	0.795	1.216	1.095	0.922	1.062	1.27
Cycle 99 (73 min 30 s)
	Raw Data (438)
	1	2	3	4	5	6	7	8	9	10	11	12
A	0.447	0.408	0.399	0.42	0.403
B	2.414	1.994	1.947	1.909	1.827
C	0.571	0.642	0.625	0.544	0.551	1.284
D	0.648	0.573	0.579	0.572	0.583	1.322
E	0.639	0.65	0.631	0.622	0.624	1.175
F	0.75	0.642	0.646	0.636	0.647	1.136
G	0.866	0.955	0.926	0.879	0.919	1.041
H	0.794	1.274	1.089	0.923	1.064	1.331
Cycle 100 (74 min 15 s)
	Raw Data (438)
	1	2	3	4	5	6	7	8	9	10	11	12
A	0.448	0.409	0.404	0.429	0.407
B	2.089	2.003	1.946	1.912	1.833
C	0.575	0.657	0.639	0.548	0.557	1.291
D	0.649	0.578	0.587	0.576	0.586	1.345
E	0.645	0.653	0.641	0.621	0.627	1.19
F	0.727	0.645	0.65	0.64	0.65	1.147
G	0.874	0.957	0.929	0.885	0.931	1.035
H	0.801	1.226	1.099	0.929	1.057	1.421

## Sheet: Sipplementary Figure 6g
Supplementary Figure 6g
User: ADMIN
Path: C:\Program Files (x86)\BMG\Omega\Admin\Data\
Test ID: 305
Test Name: S720_EF3_N0X5_50_200nM_ activity1027_2nd
Date: 10/27/2021
Time: 2:04:16 PM
Absorbance			Absorbance values are displayed as OD
Cycle 1 (0 min)							line7	line8	line9	line10
	Raw Data (438)						WT+EGTA	WT+Ca2+	_EF3+EGTA	_EF3+Ca2+
	1	2	3	4	5	6	7	8	9	10	11	12
A	0.174	0.201	0.173	0.179	0.2	0.188	0.19	0.205	0.182	0.198	0.191	0.177
B	0.201	0.2	0.19	0.174	0.181	0.185	0.179	0.257	0.204	0.211	0.21	0.186
C	0.193	0.22	0.171	0.198	0.85	0.177	0.192	0.217	0.196	0.208	0.2	0.186
D	0.187	0.217	0.185	0.177	0.181	0.176	0.183	0.253	0.214	0.225	0.202	0.197
E	0.188	0.213	0.186	0.179	0.178	0.18	0.181	0.278	0.199	0.22	0.216	0.209
F	0.172	0.199	0.168	0.164	0.172
G	0.177	0.184	0.188	0.164	0.176
H
Cycle 2 (0 min 45 s)
	Raw Data (438)
	1	2	3	4	5	6	7	8	9	10	11	12
A	0.174	0.216	0.179	0.186	0.204	0.192	0.198	0.263	0.197	0.209	0.198	0.188
B	0.203	0.213	0.195	0.18	0.187	0.187	0.186	0.303	0.219	0.227	0.219	0.195
C	0.194	0.239	0.175	0.191	0.855	0.18	0.2	0.277	0.214	0.224	0.213	0.188
D	0.189	0.236	0.19	0.184	0.187	0.18	0.191	0.309	0.228	0.242	0.212	0.21
E	0.19	0.228	0.192	0.186	0.182	0.186	0.189	0.334	0.214	0.232	0.225	0.219
F	0.17	0.199	0.169	0.166	0.178
G	0.178	0.183	0.187	0.164	0.179
H
Cycle 3 (1 min 30 s)
	Raw Data (438)
	1	2	3	4	5	6	7	8	9	10	11	12
A	0.173	0.232	0.181	0.186	0.206	0.193	0.201	0.335	0.209	0.222	0.207	0.197
B	0.205	0.227	0.195	0.181	0.191	0.19	0.191	0.365	0.229	0.238	0.227	0.216
C	0.194	0.252	0.178	0.194	0.857	0.183	0.202	0.334	0.224	0.234	0.219	0.194
D	0.189	0.25	0.192	0.185	0.187	0.183	0.197	0.362	0.238	0.25	0.221	0.219
E	0.191	0.241	0.194	0.187	0.183	0.186	0.193	0.391	0.224	0.241	0.232	0.226
F	0.168	0.195	0.17	0.165	0.177
G	0.178	0.18	0.184	0.165	0.179
H
Cycle 4 (2 min 15 s)
	Raw Data (438)
	1	2	3	4	5	6	7	8	9	10	11	12
A	0.176	0.25	0.185	0.193	0.211	0.195	0.205	0.399	0.221	0.233	0.216	0.204
B	0.205	0.243	0.2	0.185	0.194	0.193	0.199	0.427	0.239	0.249	0.236	0.215
C	0.195	0.268	0.183	0.197	0.86	0.187	0.21	0.394	0.234	0.244	0.227	0.206
D	0.192	0.267	0.196	0.189	0.193	0.185	0.202	0.418	0.247	0.259	0.23	0.226
E	0.194	0.257	0.206	0.192	0.187	0.191	0.2	0.453	0.237	0.251	0.245	0.235
F	0.17	0.195	0.172	0.168	0.18
G	0.18	0.184	0.187	0.169	0.181
H
Cycle 5 (3 min)
	Raw Data (438)
	1	2	3	4	5	6	7	8	9	10	11	12
A	0.173	0.263	0.189	0.192	0.21	0.193	0.21	0.458	0.229	0.239	0.223	0.211
B	0.203	0.253	0.199	0.186	0.193	0.191	0.196	0.482	0.245	0.255	0.239	0.217
C	0.192	0.278	0.181	0.198	0.862	0.187	0.209	0.451	0.238	0.25	0.231	0.209
D	0.187	0.28	0.195	0.187	0.191	0.185	0.204	0.472	0.252	0.268	0.233	0.23
E	0.191	0.269	0.218	0.192	0.188	0.191	0.202	0.512	0.245	0.256	0.249	0.24
F	0.169	0.191	0.17	0.167	0.177		0.1748
G	0.179	0.18	0.183	0.169	0.179		0.178
H
Cycle 6 (3 min 45 s)
	Raw Data (438)
	1	2	3	4	5	6	7	8	9	10	11	12
A	0.177	0.281	0.196	0.196	0.213	0.196	0.215	0.523	0.241	0.25	0.233	0.221
B	0.206	0.27	0.201	0.186	0.197	0.195	0.202	0.546	0.257	0.265	0.246	0.227
C	0.193	0.299	0.186	0.203	0.865	0.189	0.216	0.511	0.25	0.259	0.239	0.22
D	0.191	0.299	0.2	0.193	0.195	0.188	0.211	0.534	0.262	0.278	0.24	0.24
E	0.192	0.283	0.228	0.195	0.19	0.194	0.206	0.576	0.256	0.268	0.258	0.248
F	0.17	0.192	0.17	0.168	0.18
G	0.178	0.182	0.184	0.17	0.18
H
Cycle 7 (4 min 30 s)
	Raw Data (438)
	1	2	3	4	5	6	7	8	9	10	11	12
A	0.178	0.298	0.202	0.197	0.217	0.196	0.217	0.59	0.251	0.259	0.239	0.226
B	0.205	0.285	0.204	0.192	0.2	0.198	0.206	0.607	0.265	0.273	0.253	0.304
C	0.195	0.313	0.189	0.206	0.868	0.202	0.218	0.573	0.258	0.269	0.245	0.225
D	0.191	0.315	0.199	0.194	0.196	0.191	0.215	0.595	0.273	0.29	0.246	0.248
E	0.191	0.301	0.227	0.196	0.189	0.198	0.211	0.638	0.265	0.277	0.263	0.252
F	0.17	0.189	0.174	0.17	0.179
G	0.179	0.181	0.184	0.171	0.18
H
Cycle 8 (5 min 15 s)
	Raw Data (438)
	1	2	3	4	5	6	7	8	9	10	11	12
A	0.179	0.318	0.206	0.2	0.22	0.2	0.22	0.652	0.261	0.27	0.248	0.232
B	0.207	0.303	0.206	0.192	0.201	0.198	0.21	0.67	0.276	0.284	0.263	0.238
C	0.194	0.332	0.191	0.209	0.868	0.194	0.223	0.635	0.268	0.279	0.252	0.234
D	0.19	0.331	0.203	0.196	0.199	0.192	0.219	0.656	0.281	0.3	0.254	0.254
E	0.194	0.318	0.225	0.2	0.194	0.2	0.217	0.707	0.278	0.287	0.274	0.266
F	0.173	0.189	0.174	0.169	0.18
G	0.18	0.183	0.182	0.173	0.18
H
Cycle 9 (6 min)
	Raw Data (438)
	1	2	3	4	5	6	7	8	9	10	11	12
A	0.178	0.334	0.214	0.202	0.22	0.202	0.223	0.719	0.272	0.285	0.254	0.244
B	0.206	0.319	0.21	0.195	0.203	0.202	0.213	0.734	0.284	0.294	0.269	0.249
C	0.195	0.349	0.193	0.21	0.868	0.198	0.228	0.7	0.278	0.288	0.263	0.239
D	0.191	0.351	0.205	0.198	0.2	0.196	0.223	0.723	0.29	0.306	0.26	0.26
E	0.193	0.334	0.221	0.202	0.196	0.201	0.22	0.77	0.286	0.298	0.283	0.271
F	0.172	0.189	0.171	0.172	0.179
G	0.18	0.182	0.182	0.172	0.182
H
Cycle 10 (6 min 45 s)
	Raw Data (438)
	1	2	3	4	5	6	7	8	9	10	11	12
A	0.179	0.355	0.227	0.206	0.222	0.206	0.229	0.789	0.284	0.297	0.267	0.256
B	0.206	0.335	0.211	0.197	0.205	0.203	0.215	0.798	0.296	0.304	0.277	0.255
C	0.192	0.367	0.194	0.208	0.869	0.201	0.231	0.762	0.286	0.299	0.269	0.245
D	0.19	0.368	0.205	0.199	0.203	0.198	0.225	0.786	0.299	0.321	0.266	0.266
E	0.192	0.35	0.223	0.202	0.194	0.2	0.222	0.836	0.296	0.305	0.29	0.277
F	0.173	0.188	0.173	0.172	0.181
G	0.181	0.183	0.18	0.174	0.181
H
Cycle 11 (7 min 30 s)
	Raw Data (438)
	1	2	3	4	5	6	7	8	9	10	11	12
A	0.181	0.375	0.234	0.208	0.226	0.205	0.231	0.856	0.292	0.302	0.269	0.257
B	0.207	0.353	0.215	0.202	0.209	0.204	0.221	0.865	0.308	0.316	0.285	0.277
C	0.194	0.385	0.198	0.212	0.871	0.202	0.233	0.83	0.297	0.31	0.274	0.255
D	0.191	0.387	0.211	0.203	0.207	0.203	0.232	0.855	0.31	0.33	0.275	0.277
E	0.193	0.369	0.227	0.206	0.2	0.207	0.229	0.906	0.309	0.319	0.303	0.285
F	0.174	0.19	0.176	0.174	0.184
G	0.183	0.184	0.183	0.175	0.181
H
Cycle 12 (8 min 15 s)
	Raw Data (438)
	1	2	3	4	5	6	7	8	9	10	11	12
A	0.183	0.395	0.239	0.214	0.229	0.208	0.234	0.925	0.304	0.31	0.278	0.264
B	0.209	0.369	0.216	0.204	0.211	0.209	0.225	0.933	0.319	0.327	0.293	0.274
C	0.197	0.405	0.201	0.215	0.871	0.204	0.24	0.897	0.31	0.321	0.285	0.261
D	0.192	0.405	0.213	0.207	0.208	0.203	0.235	0.922	0.321	0.341	0.284	0.284
E	0.194	0.386	0.23	0.211	0.203	0.209	0.232	0.973	0.319	0.334	0.312	0.295
F	0.177	0.189	0.177	0.176	0.184
G	0.184	0.184	0.181	0.177	0.183
H
Cycle 13 (9 min)
	Raw Data (438)
	1	2	3	4	5	6	7	8	9	10	11	12
A	0.183	0.413	0.243	0.215	0.232	0.211	0.241	0.993	0.314	0.319	0.287	0.276
B	0.208	0.385	0.218	0.204	0.214	0.21	0.229	0.998	0.331	0.336	0.301	0.279
C	0.198	0.424	0.203	0.215	0.881	0.205	0.244	0.96	0.318	0.331	0.291	0.27
D	0.194	0.422	0.214	0.208	0.212	0.205	0.241	0.988	0.331	0.349	0.291	0.29
E	0.195	0.404	0.23	0.212	0.203	0.211	0.236	1.039	0.33	0.343	0.318	0.3
F	0.176	0.188	0.175	0.175	0.181
G	0.18	0.181	0.183	0.175	0.181
H
Cycle 14 (9 min 45 s)
	Raw Data (438)
	1	2	3	4	5	6	7	8	9	10	11	12
A	0.183	0.432	0.252	0.218	0.234	0.212	0.242	1.064	0.328	0.333	0.295	0.287
B	0.21	0.404	0.222	0.209	0.216	0.213	0.23	1.068	0.341	0.345	0.308	0.289
C	0.196	0.441	0.208	0.218	0.88	0.206	0.248	1.029	0.332	0.343	0.301	0.276
D	0.193	0.441	0.216	0.209	0.213	0.206	0.243	1.054	0.341	0.361	0.326	0.3
E	0.196	0.421	0.227	0.214	0.205	0.213	0.238	1.109	0.342	0.355	0.326	0.303
F	0.175	0.186	0.174	0.174	0.182
G	0.182	0.182	0.18	0.175	0.182
H
Cycle 15 (10 min 30 s)
	Raw Data (438)
	1	2	3	4	5	6	7	8	9	10	11	12
A	0.188	0.453	0.265	0.223	0.239	0.218	0.25	1.137	0.342	0.345	0.306	0.296
B	0.211	0.427	0.226	0.212	0.222	0.217	0.237	1.137	0.354	0.359	0.318	0.375
C	0.2	0.461	0.209	0.224	0.88	0.214	0.252	1.097	0.346	0.359	0.311	0.29
D	0.198	0.463	0.222	0.217	0.216	0.211	0.25	1.126	0.354	0.372	0.309	0.31
E	0.198	0.44	0.237	0.217	0.211	0.219	0.246	1.18	0.356	0.366	0.338	0.316
F	0.177	0.189	0.175	0.177	0.182
G	0.183	0.182	0.183	0.179	0.182
H
Cycle 16 (11 min 15 s)
	Raw Data (438)
	1	2	3	4	5	6	7	8	9	10	11	12
A	0.186	0.471	0.262	0.226	0.238	0.218	0.251	1.202	0.35	0.355	0.311	0.301
B	0.211	0.449	0.229	0.214	0.221	0.219	0.24	1.202	0.363	0.369	0.325	0.306
C	0.199	0.479	0.214	0.223	0.879	0.215	0.255	1.162	0.355	0.367	0.318	0.296
D	0.198	0.481	0.224	0.214	0.219	0.213	0.252	1.192	0.364	0.381	0.317	0.319
E	0.198	0.458	0.232	0.221	0.211	0.219	0.246	1.247	0.366	0.379	0.346	0.323
F	0.174	0.187	0.174	0.176	0.182
G	0.182	0.181	0.183	0.178	0.182
H
Cycle 17 (12 min)
	Raw Data (438)
	1	2	3	4	5	6	7	8	9	10	11	12
A	0.188	0.491	0.26	0.228	0.243	0.22	0.254	1.271	0.362	0.366	0.316	0.309
B	0.212	0.458	0.23	0.217	0.225	0.221	0.244	1.269	0.375	0.38	0.33	0.315
C	0.2	0.498	0.217	0.227	0.883	0.215	0.259	1.229	0.365	0.377	0.325	0.305
D	0.197	0.498	0.226	0.22	0.224	0.216	0.256	1.257	0.381	0.394	0.322	0.325
E	0.198	0.475	0.234	0.222	0.214	0.225	0.253	1.317	0.379	0.389	0.355	0.331
F	0.176	0.188	0.174	0.175	0.182
G	0.183	0.182	0.181	0.179	0.184
H
Cycle 18 (12 min 45 s)
	Raw Data (438)
	1	2	3	4	5	6	7	8	9	10	11	12
A	0.189	0.512	0.264	0.232	0.243	0.221	0.259	1.342	0.37	0.377	0.327	0.319
B	0.21	0.476	0.234	0.219	0.225	0.224	0.246	1.335	0.385	0.39	0.338	0.4
C	0.201	0.519	0.218	0.226	0.887	0.218	0.261	1.295	0.376	0.386	0.333	0.311
D	0.197	0.517	0.228	0.221	0.224	0.218	0.262	1.326	0.384	0.403	0.331	0.334
E	0.201	0.492	0.234	0.225	0.212	0.224	0.256	1.383	0.386	0.401	0.363	0.338
F	0.175	0.185	0.172	0.176	0.183
G	0.181	0.181	0.18	0.18	0.182
H
Cycle 19 (13 min 30 s)
	Raw Data (438)
	1	2	3	4	5	6	7	8	9	10	11	12
A	0.191	0.531	0.259	0.241	0.248	0.224	0.263	1.411	0.384	0.389	0.337	0.329
B	0.214	0.5	0.236	0.224	0.23	0.226	0.251	1.405	0.398	0.402	0.35	0.332
C	0.203	0.539	0.224	0.232	0.888	0.222	0.268	1.363	0.39	0.403	0.342	0.321
D	0.2	0.537	0.233	0.226	0.228	0.222	0.265	1.393	0.398	0.418	0.341	0.344
E	0.203	0.51	0.237	0.23	0.218	0.228	0.259	1.453	0.399	0.411	0.375	0.347
F	0.176	0.187	0.177	0.177	0.182
G	0.183	0.183	0.183	0.183	0.183
H
Cycle 20 (14 min 15 s)
	Raw Data (438)
	1	2	3	4	5	6	7	8	9	10	11	12
A	0.188	0.549	0.264	0.245	0.249	0.225	0.266	1.478	0.393	0.399	0.346	0.336
B	0.212	0.522	0.238	0.226	0.231	0.228	0.253	1.468	0.405	0.412	0.355	0.336
C	0.2	0.555	0.224	0.232	0.889	0.221	0.268	1.425	0.4	0.41	0.347	0.328
D	0.198	0.552	0.231	0.227	0.226	0.222	0.266	1.461	0.405	0.425	0.345	0.349
E	0.2	0.526	0.239	0.228	0.218	0.229	0.261	1.518	0.407	0.421	0.382	0.352
F	0.175	0.184	0.173	0.175	0.182
G	0.181	0.181	0.18	0.18	0.181
H
Cycle 21 (15 min)
	Raw Data (438)
	1	2	3	4	5	6	7	8	9	10	11	12
A	0.192	0.569	0.263	0.247	0.253	0.227	0.27	1.546	0.405	0.408	0.354	0.343
B	0.212	0.528	0.241	0.228	0.236	0.231	0.257	1.535	0.418	0.422	0.362	0.352
C	0.202	0.574	0.228	0.235	0.896	0.223	0.273	1.492	0.408	0.421	0.356	0.335
D	0.199	0.573	0.234	0.229	0.234	0.227	0.27	1.527	0.416	0.438	0.355	0.356
E	0.201	0.545	0.242	0.233	0.223	0.231	0.266	1.586	0.42	0.432	0.392	0.361
F	0.174	0.183	0.174	0.174	0.182
G	0.184	0.181	0.18	0.18	0.182
H
Cycle 22 (15 min 45 s)
	Raw Data (438)
	1	2	3	4	5	6	7	8	9	10	11	12
A	0.191	0.588	0.266	0.248	0.255	0.233	0.273	1.614	0.419	0.422	0.363	0.354
B	0.214	0.547	0.242	0.231	0.239	0.233	0.26	1.602	0.428	0.434	0.369	0.463
C	0.203	0.596	0.232	0.239	0.897	0.226	0.276	1.557	0.42	0.434	0.364	0.346
D	0.199	0.594	0.237	0.231	0.233	0.227	0.275	1.59	0.43	0.449	0.364	0.365
E	0.204	0.562	0.242	0.251	0.223	0.234	0.27	1.651	0.432	0.444	0.403	0.371
F	0.175	0.185	0.175	0.176	0.183
G	0.184	0.181	0.181	0.177	0.181
H
Cycle 23 (16 min 30 s)
	Raw Data (438)
	1	2	3	4	5	6	7	8	9	10	11	12
A	0.193	0.61	0.268	0.25	0.261	0.238	0.278	1.679	0.431	0.434	0.372	0.36
B	0.215	0.569	0.25	0.236	0.244	0.237	0.265	1.667	0.442	0.445	0.381	0.381
C	0.206	0.617	0.238	0.244	0.904	0.23	0.282	1.622	0.433	0.447	0.374	0.355
D	0.202	0.612	0.243	0.236	0.24	0.233	0.28	1.657	0.44	0.464	0.375	0.377
E	0.205	0.582	0.25	0.267	0.229	0.238	0.275	1.719	0.443	0.457	0.415	0.379
F	0.177	0.188	0.176	0.176	0.185
G	0.183	0.183	0.182	0.176	0.185
H
Cycle 24 (17 min 15 s)
	Raw Data (438)
	1	2	3	4	5	6	7	8	9	10	11	12
A	0.193	0.63	0.27	0.251	0.26	0.239	0.28	1.745	0.441	0.444	0.378	0.369
B	0.216	0.584	0.252	0.239	0.244	0.24	0.27	1.732	0.453	0.456	0.386	0.397
C	0.206	0.634	0.242	0.246	0.906	0.233	0.284	1.684	0.445	0.456	0.38	0.362
D	0.202	0.633	0.244	0.239	0.24	0.234	0.284	1.72	0.452	0.474	0.379	0.384
E	0.205	0.601	0.25	0.297	0.232	0.24	0.277	1.782	0.455	0.469	0.425	0.387
F	0.179	0.185	0.176	0.177	0.185
G	0.182	0.181	0.18	0.177	0.183
H
Cycle 25 (18 min)
	Raw Data (438)
	1	2	3	4	5	6	7	8	9	10	11	12
A	0.194	0.649	0.268	0.252	0.266	0.24	0.286	1.81	0.452	0.456	0.387	0.379
B	0.215	0.647	0.252	0.242	0.246	0.242	0.271	1.793	0.463	0.468	0.397	0.48
C	0.207	0.654	0.245	0.245	0.907	0.235	0.287	1.747	0.455	0.467	0.389	0.37
D	0.202	0.65	0.246	0.239	0.242	0.237	0.286	1.783	0.46	0.484	0.388	0.391
E	0.206	0.616	0.249	0.301	0.232	0.242	0.278	1.845	0.466	0.479	0.432	0.393
F	0.175	0.183	0.176	0.177	0.182
G	0.182	0.181	0.178	0.174	0.181
H
Cycle 26 (18 min 45 s)
	Raw Data (438)
	1	2	3	4	5	6	7	8	9	10	11	12
A	0.197	0.667	0.277	0.256	0.268	0.243	0.287	1.875	0.465	0.467	0.396	0.39
B	0.216	0.616	0.257	0.245	0.251	0.245	0.275	1.856	0.475	0.48	0.404	0.515
C	0.208	0.672	0.249	0.25	0.908	0.238	0.29	1.812	0.466	0.479	0.397	0.378
D	0.203	0.671	0.25	0.244	0.246	0.239	0.289	1.847	0.473	0.495	0.395	0.4
E	0.208	0.635	0.252	0.316	0.235	0.247	0.283	1.91	0.478	0.491	0.442	0.403
F	0.177	0.185	0.176	0.18	0.184
G	0.184	0.183	0.18	0.177	0.183
H
Cycle 27 (19 min 30 s)
	Raw Data (438)
	1	2	3	4	5	6	7	8	9	10	11	12
A	0.194	0.686	0.286	0.258	0.27	0.245	0.289	1.938	0.475	0.476	0.405	0.394
B	0.216	0.635	0.259	0.247	0.254	0.247	0.277	1.917	0.484	0.49	0.412	0.425
C	0.208	0.69	0.254	0.251	0.913	0.237	0.294	1.871	0.477	0.488	0.404	0.388
D	0.203	0.688	0.254	0.245	0.249	0.241	0.293	1.907	0.48	0.505	0.404	0.409
E	0.207	0.651	0.253	0.309	0.237	0.248	0.286	1.972	0.487	0.502	0.449	0.411
F	0.177	0.182	0.174	0.177	0.183
G	0.181	0.182	0.18	0.173	0.182
H
Cycle 28 (20 min 15 s)
	Raw Data (438)
	1	2	3	4	5	6	7	8	9	10	11	12
A	0.198	0.705	0.285	0.262	0.272	0.248	0.294	2.001	0.488	0.489	0.413	0.405
B	0.217	0.697	0.264	0.251	0.258	0.248	0.283	1.979	0.498	0.502	0.42	0.412
C	0.21	0.713	0.258	0.255	0.915	0.243	0.299	1.933	0.488	0.5	0.413	0.396
D	0.234	0.708	0.257	0.251	0.254	0.244	0.298	1.97	0.497	0.518	0.411	0.414
E	0.209	0.671	0.256	0.254	0.239	0.251	0.292	2.033	0.502	0.514	0.462	0.419
F	0.176	0.185	0.175	0.177	0.182
G	0.182	0.182	0.183	0.177	0.183
H
Cycle 29 (21 min)
	Raw Data (438)
	1	2	3	4	5	6	7	8	9	10	11	12
A	0.2	0.727	0.286	0.266	0.278	0.252	0.298	2.063	0.5	0.5	0.419	0.412
B	0.219	0.672	0.267	0.254	0.259	0.251	0.288	2.041	0.508	0.516	0.429	0.429
C	0.21	0.732	0.26	0.259	0.921	0.246	0.302	1.997	0.501	0.514	0.421	0.407
D	0.266	0.727	0.259	0.254	0.256	0.25	0.301	2.034	0.505	0.529	0.422	0.425
E	0.211	0.687	0.263	0.259	0.242	0.255	0.296	2.095	0.515	0.526	0.472	0.429
F	0.177	0.186	0.177	0.182	0.185
G	0.184	0.183	0.183	0.179	0.185
H
Cycle 30 (21 min 45 s)
	Raw Data (438)
	1	2	3	4	5	6	7	8	9	10	11	12
A	0.2	0.745	0.292	0.27	0.279	0.255	0.303	2.125	0.511	0.512	0.43	0.42
B	0.221	0.738	0.272	0.256	0.262	0.257	0.29	2.101	0.52	0.525	0.435	0.458
C	0.212	0.749	0.264	0.261	0.924	0.248	0.306	2.053	0.509	0.525	0.431	0.416
D	0.237	0.746	0.261	0.258	0.259	0.252	0.305	2.092	0.517	0.544	0.43	0.433
E	0.21	0.706	0.265	0.266	0.244	0.256	0.298	2.156	0.524	0.538	0.481	0.436
F	0.178	0.186	0.175	0.178	0.185
G	0.185	0.183	0.183	0.176	0.183
H
Cycle 31 (22 min 30 s)
	Raw Data (438)
	1	2	3	4	5	6	7	8	9	10	11	12
A	0.199	0.761	0.297	0.269	0.281	0.258	0.303	2.181	0.522	0.522	0.436	0.427
B	0.219	0.705	0.271	0.258	0.264	0.257	0.29	2.155	0.532	0.533	0.441	0.426
C	0.211	0.766	0.266	0.263	0.926	0.248	0.307	2.112	0.523	0.535	0.439	0.425
D	0.21	0.761	0.265	0.257	0.261	0.253	0.307	2.149	0.53	0.548	0.438	0.442
E	0.209	0.719	0.266	0.277	0.245	0.258	0.298	2.213	0.539	0.548	0.491	0.444
F	0.174	0.183	0.174	0.177	0.184
G	0.182	0.182	0.179	0.176	0.184
H
Cycle 32 (23 min 15 s)
	Raw Data (438)
	1	2	3	4	5	6	7	8	9	10	11	12
A	0.202	0.782	0.313	0.274	0.285	0.261	0.308	2.243	0.535	0.536	0.447	0.439
B	0.222	0.754	0.275	0.263	0.27	0.262	0.296	2.218	0.543	0.548	0.453	0.44
C	0.214	0.786	0.269	0.268	0.929	0.254	0.313	2.171	0.535	0.548	0.45	0.429
D	0.207	0.782	0.267	0.261	0.265	0.257	0.31	2.207	0.54	0.562	0.445	0.449
E	0.213	0.738	0.274	0.396	0.248	0.261	0.303	2.271	0.547	0.562	0.499	0.453
F	0.177	0.185	0.178	0.179	0.184
G	0.184	0.183	0.18	0.179	0.182
H
Cycle 33 (24 min)
	Raw Data (438)
	1	2	3	4	5	6	7	8	9	10	11	12
A	0.203	0.802	0.313	0.276	0.288	0.263	0.312	2.3	0.548	0.546	0.457	0.447
B	0.221	0.76	0.279	0.266	0.271	0.262	0.298	2.274	0.554	0.558	0.459	0.444
C	0.214	0.803	0.272	0.27	0.928	0.257	0.314	2.228	0.545	0.558	0.459	0.438
D	0.21	0.799	0.272	0.265	0.266	0.26	0.314	2.265	0.551	0.575	0.452	0.455
E	0.212	0.753	0.273	0.27	0.253	0.265	0.307	2.331	0.559	0.574	0.511	0.461
F	0.177	0.184	0.177	0.177	0.185
G	0.184	0.183	0.182	0.176	0.185
H
Cycle 34 (24 min 45 s)
	Raw Data (438)
	1	2	3	4	5	6	7	8	9	10	11	12
A	0.203	0.819	0.316	0.279	0.29	0.265	0.314	2.354	0.559	0.559	0.464	0.454
B	0.222	0.771	0.283	0.267	0.273	0.265	0.302	2.329	0.563	0.57	0.467	0.494
C	0.214	0.822	0.274	0.272	0.934	0.258	0.319	2.281	0.555	0.571	0.47	0.446
D	0.209	0.817	0.274	0.267	0.269	0.261	0.319	2.32	0.562	0.585	0.461	0.465
E	0.213	0.771	0.277	0.279	0.253	0.268	0.31	2.385	0.57	0.586	0.518	0.466
F	0.177	0.183	0.178	0.179	0.185
G	0.183	0.184	0.179	0.175	0.182
H
Cycle 35 (25 min 30 s)
	Raw Data (438)
	1	2	3	4	5	6	7	8	9	10	11	12
A	0.204	0.841	0.317	0.281	0.294	0.267	0.316	2.412	0.569	0.57	0.474	0.463
B	0.222	0.772	0.284	0.269	0.279	0.268	0.305	2.382	0.577	0.581	0.477	0.462
C	0.215	0.84	0.28	0.274	0.937	0.26	0.319	2.336	0.566	0.581	0.477	0.455
D	0.21	0.836	0.275	0.269	0.272	0.262	0.322	2.377	0.573	0.596	0.469	0.473
E	0.214	0.79	0.286	0.3	0.256	0.27	0.312	2.439	0.583	0.597	0.529	0.476
F	0.178	0.185	0.176	0.179	0.184
G	0.184	0.184	0.179	0.177	0.184
H
Cycle 36 (26 min 15 s)
	Raw Data (438)
	1	2	3	4	5	6	7	8	9	10	11	12
A	0.203	0.855	0.304	0.283	0.293	0.269	0.319	2.464	0.578	0.579	0.479	0.468
B	0.22	0.821	0.285	0.271	0.278	0.269	0.308	2.434	0.586	0.59	0.481	0.47
C	0.213	0.856	0.278	0.276	0.941	0.26	0.323	2.391	0.575	0.591	0.482	0.46
D	0.209	0.851	0.275	0.27	0.272	0.265	0.323	2.429	0.581	0.607	0.475	0.477
E	0.213	0.804	0.281	0.322	0.256	0.271	0.314	2.494	0.59	0.606	0.539	0.484
F	0.174	0.183	0.176	0.175	0.184
G	0.181	0.182	0.18	0.175	0.182
H
Cycle 37 (27 min)
	Raw Data (438)
	1	2	3	4	5	6	7	8	9	10	11	12
A	0.208	0.875	0.306	0.287	0.3	0.273	0.325	2.524	0.595	0.592	0.49	0.477
B	0.226	0.842	0.293	0.277	0.284	0.274	0.312	2.492	0.599	0.605	0.492	0.478
C	0.215	0.875	0.286	0.281	0.945	0.264	0.33	2.446	0.591	0.607	0.494	0.472
D	0.212	0.872	0.283	0.277	0.28	0.269	0.33	2.485	0.596	0.62	0.486	0.488
E	0.215	0.823	0.28	0.329	0.262	0.278	0.321	2.553	0.606	0.62	0.549	0.492
F	0.178	0.185	0.178	0.179	0.187
G	0.185	0.185	0.181	0.178	0.184
H
Cycle 38 (27 min 45 s)
	Raw Data (438)
	1	2	3	4	5	6	7	8	9	10	11	12
A	0.208	0.894	0.308	0.291	0.304	0.277	0.329	2.577	0.606	0.605	0.5	0.488
B	0.225	0.823	0.295	0.279	0.286	0.276	0.318	2.544	0.61	0.614	0.5	0.535
C	0.218	0.894	0.288	0.285	0.948	0.267	0.331	2.497	0.602	0.616	0.503	0.481
D	0.214	0.888	0.286	0.281	0.282	0.273	0.332	2.539	0.607	0.631	0.497	0.497
E	0.218	0.84	0.285	0.321	0.265	0.281	0.325	2.603	0.618	0.633	0.56	0.503
F	0.178	0.187	0.178	0.18	0.186
G	0.186	0.184	0.182	0.178	0.184
H
Cycle 39 (28 min 30 s)
	Raw Data (438)
	1	2	3	4	5	6	7	8	9	10	11	12
A	0.207	0.911	0.309	0.293	0.305	0.279	0.331	2.627	0.614	0.614	0.505	0.494
B	0.226	0.839	0.295	0.281	0.287	0.278	0.318	2.595	0.62	0.625	0.507	0.495
C	0.217	0.912	0.287	0.287	0.949	0.272	0.331	2.551	0.612	0.625	0.51	0.489
D	0.213	0.906	0.288	0.281	0.283	0.275	0.334	2.59	0.616	0.643	0.504	0.505
E	0.215	0.855	0.285	0.284	0.267	0.28	0.324	2.652	0.627	0.641	0.57	0.508
F	0.177	0.184	0.177	0.179	0.185
G	0.184	0.185	0.182	0.178	0.184
H
Cycle 40 (29 min 15 s)
	Raw Data (438)
	1	2	3	4	5	6	7	8	9	10	11	12
A	0.208	0.926	0.332	0.295	0.307	0.279	0.331	2.677	0.627	0.625	0.511	0.502
B	0.225	0.884	0.298	0.284	0.29	0.28	0.319	2.645	0.63	0.637	0.514	0.5
C	0.217	0.928	0.289	0.287	0.948	0.271	0.335	2.603	0.622	0.638	0.516	0.496
D	0.21	0.922	0.29	0.284	0.284	0.276	0.338	2.639	0.629	0.652	0.509	0.51
E	0.218	0.87	0.287	0.295	0.267	0.285	0.328	2.705	0.637	0.653	0.576	0.516
F	0.177	0.184	0.177	0.178	0.183
G	0.185	0.184	0.181	0.176	0.182
H
Cycle 41 (30 min)
	Raw Data (438)
	1	2	3	4	5	6	7	8	9	10	11	12
A	0.209	0.945	0.333	0.298	0.311	0.282	0.335	2.727	0.638	0.636	0.52	0.514
B	0.227	0.918	0.305	0.286	0.294	0.289	0.323	2.698	0.64	0.646	0.521	0.579
C	0.218	0.946	0.297	0.292	0.953	0.272	0.341	2.652	0.633	0.649	0.525	0.505
D	0.214	0.94	0.293	0.285	0.289	0.278	0.339	2.69	0.637	0.666	0.518	0.516
E	0.216	0.884	0.29	0.309	0.269	0.287	0.331	2.751	0.648	0.666	0.586	0.524
F	0.176	0.183	0.178	0.178	0.185
G	0.183	0.183	0.177	0.176	0.183
H
Cycle 42 (30 min 45 s)
	Raw Data (438)
	1	2	3	4	5	6	7	8	9	10	11	12
A	0.211	0.964	0.338	0.303	0.315	0.287	0.34	2.777	0.65	0.648	0.529	0.521
B	0.226	0.889	0.305	0.291	0.297	0.286	0.328	2.745	0.653	0.659	0.531	0.519
C	0.221	0.965	0.299	0.293	0.961	0.277	0.344	2.7	0.644	0.662	0.534	0.516
D	0.217	0.958	0.299	0.291	0.293	0.282	0.346	2.74	0.651	0.677	0.525	0.526
E	0.218	0.904	0.295	0.321	0.272	0.289	0.336	2.805	0.66	0.677	0.597	0.535
F	0.178	0.183	0.178	0.179	0.186
G	0.185	0.184	0.181	0.176	0.185
H
Cycle 43 (31 min 30 s)
	Raw Data (438)
	1	2	3	4	5	6	7	8	9	10	11	12
A	0.211	0.978	0.328	0.304	0.315	0.288	0.341	2.824	0.661	0.658	0.538	0.527
B	0.226	0.927	0.309	0.293	0.298	0.288	0.329	2.79	0.665	0.668	0.54	0.528
C	0.219	0.981	0.298	0.297	0.962	0.277	0.346	2.747	0.656	0.67	0.539	0.522
D	0.216	0.975	0.297	0.291	0.294	0.283	0.346	2.784	0.659	0.686	0.54	0.533
E	0.218	0.918	0.295	0.356	0.274	0.289	0.337	2.849	0.672	0.687	0.606	0.543
F	0.178	0.182	0.178	0.178	0.185
G	0.184	0.182	0.18	0.177	0.183
H
Cycle 44 (32 min 15 s)
	Raw Data (438)
	1	2	3	4	5	6	7	8	9	10	11	12
A	0.211	0.996	0.349	0.31	0.321	0.291	0.346	2.869	0.674	0.67	0.546	0.539
B	0.228	0.921	0.311	0.295	0.302	0.292	0.335	2.839	0.674	0.681	0.549	0.54
C	0.221	1	0.306	0.301	0.966	0.281	0.348	2.793	0.667	0.683	0.547	0.531
D	0.215	0.992	0.306	0.296	0.296	0.287	0.351	2.837	0.672	0.698	0.541	0.543
E	0.221	0.934	0.301	0.313	0.279	0.295	0.341	2.897	0.684	0.699	0.616	0.55
F	0.179	0.183	0.178	0.178	0.185
G	0.186	0.183	0.179	0.177	0.184
H
Cycle 45 (33 min)
	Raw Data (438)
	1	2	3	4	5	6	7	8	9	10	11	12
A	0.213	1.016	0.356	0.314	0.323	0.295	0.35	2.915	0.684	0.682	0.555	0.547
B	0.23	0.969	0.317	0.3	0.306	0.295	0.339	2.879	0.688	0.693	0.557	0.605
C	0.225	1.018	0.312	0.304	0.971	0.285	0.352	2.843	0.677	0.696	0.557	0.542
D	0.216	1.009	0.306	0.301	0.299	0.292	0.355	2.878	0.685	0.711	0.551	0.554
E	0.222	0.952	0.306	0.335	0.286	0.297	0.342	2.942	0.698	0.713	0.626	0.56
F	0.179	0.185	0.179	0.182	0.186
G	0.186	0.184	0.18	0.177	0.186
H
Cycle 46 (33 min 45 s)
	Raw Data (438)
	1	2	3	4	5	6	7	8	9	10	11	12
A	0.214	1.035	0.382	0.317	0.328	0.299	0.354	2.964	0.697	0.693	0.564	0.554
B	0.232	0.951	0.319	0.303	0.309	0.297	0.342	2.929	0.701	0.706	0.564	0.558
C	0.224	1.034	0.315	0.307	0.971	0.29	0.356	2.889	0.691	0.707	0.564	0.549
D	0.221	1.027	0.31	0.305	0.303	0.294	0.359	2.925	0.694	0.722	0.56	0.566
E	0.225	0.969	0.31	0.37	0.29	0.302	0.35	2.993	0.707	0.724	0.636	0.572
F	0.18	0.186	0.18	0.181	0.187
G	0.186	0.185	0.183	0.181	0.189
H
Cycle 47 (34 min 30 s)
	Raw Data (438)
	1	2	3	4	5	6	7	8	9	10	11	12
A	0.214	1.051	0.364	0.318	0.331	0.299	0.357	3.005	0.708	0.705	0.573	0.564
B	0.231	1.001	0.321	0.306	0.311	0.301	0.346	2.971	0.708	0.716	0.572	0.567
C	0.225	1.05	0.314	0.309	0.974	0.29	0.359	2.93	0.699	0.717	0.575	0.555
D	0.22	1.043	0.313	0.306	0.307	0.296	0.362	2.97	0.706	0.735	0.567	0.568
E	0.223	0.983	0.312	0.329	0.29	0.306	0.351	3.035	0.717	0.734	0.642	0.577
F	0.178	0.185	0.179	0.18	0.186
G	0.187	0.184	0.181	0.181	0.189
H
Cycle 48 (35 min 15 s)
	Raw Data (438)
	1	2	3	4	5	6	7	8	9	10	11	12
A	0.218	1.067	0.383	0.321	0.335	0.304	0.361	3.053	0.719	0.715	0.581	0.573
B	0.232	1.035	0.326	0.309	0.313	0.303	0.348	3.018	0.724	0.726	0.581	0.636
C	0.226	1.067	0.32	0.313	0.978	0.294	0.363	2.977	0.712	0.73	0.582	0.567
D	0.22	1.062	0.317	0.311	0.308	0.299	0.367	3.012	0.719	0.745	0.575	0.576
E	0.225	1	0.317	0.317	0.289	0.306	0.353	3.079	0.729	0.746	0.656	0.586
F	0.18	0.186	0.18	0.18	0.187
G	0.186	0.186	0.182	0.18	0.187
H
Cycle 49 (36 min)
	Raw Data (438)
	1	2	3	4	5	6	7	8	9	10	11	12
A	0.218	1.084	0.37	0.324	0.337	0.304	0.362	3.095	0.73	0.726	0.588	0.579
B	0.232	1.038	0.329	0.313	0.316	0.305	0.349	3.062	0.733	0.734	0.588	0.577
C	0.226	1.084	0.323	0.314	0.98	0.294	0.367	3.02	0.723	0.74	0.589	0.577
D	0.219	1.078	0.319	0.311	0.311	0.301	0.367	3.057	0.728	0.755	0.581	0.583
E	0.226	1.013	0.317	0.345	0.289	0.308	0.355	3.121	0.74	0.758	0.664	0.593
F	0.182	0.184	0.179	0.18	0.185
G	0.188	0.186	0.182	0.179	0.188
H
Cycle 50 (36 min 45 s)
	Raw Data (438)
	1	2	3	4	5	6	7	8	9	10	11	12
A	0.215	1.099	0.35	0.329	0.339	0.307	0.365	3.136	0.742	0.735	0.595	0.586
B	0.233	1.018	0.333	0.313	0.321	0.306	0.354	3.099	0.745	0.747	0.596	0.585
C	0.226	1.103	0.323	0.317	0.983	0.298	0.368	3.063	0.732	0.753	0.596	0.583
D	0.22	1.095	0.32	0.315	0.313	0.304	0.369	3.101	0.739	0.767	0.591	0.59
E	0.225	1.03	0.319	0.367	0.304	0.311	0.358	3.159	0.75	0.769	0.675	0.602
F	0.181	0.185	0.18	0.179	0.186
G	0.186	0.185	0.18	0.178	0.188
H
Cycle 51 (37 min 30 s)
	Raw Data (438)
	1	2	3	4	5	6	7	8	9	10	11	12
A	0.218	1.119	0.34	0.332	0.343	0.311	0.371	3.177	0.753	0.748	0.605	0.596
B	0.234	1.034	0.335	0.317	0.324	0.31	0.357	3.141	0.755	0.76	0.604	0.596
C	0.227	1.117	0.324	0.321	0.985	0.298	0.372	3.102	0.743	0.763	0.606	0.592
D	0.222	1.115	0.326	0.316	0.317	0.307	0.375	3.141	0.749	0.78	0.602	0.6
E	0.226	1.043	0.323	0.428	0.295	0.315	0.362	3.204	0.764	0.783	0.684	0.61
F	0.18	0.187	0.179	0.182	0.185
G	0.188	0.186	0.182	0.179	0.188
H
Cycle 52 (38 min 15 s)
	Raw Data (438)
	1	2	3	4	5	6	7	8	9	10	11	12
A	0.221	1.136	0.36	0.336	0.345	0.313	0.372	3.215	0.766	0.759	0.615	0.605
B	0.234	1.066	0.338	0.321	0.328	0.317	0.361	3.181	0.766	0.771	0.614	0.614
C	0.229	1.134	0.335	0.327	0.989	0.305	0.376	3.143	0.757	0.774	0.613	0.6
D	0.224	1.133	0.329	0.323	0.322	0.313	0.379	3.18	0.762	0.791	0.611	0.61
E	0.229	1.061	0.332	0.326	0.299	0.319	0.368	3.242	0.776	0.793	0.695	0.618
F	0.182	0.185	0.181	0.182	0.189
G	0.187	0.187	0.183	0.181	0.19
H
Cycle 53 (39 min)
	Raw Data (438)
	1	2	3	4	5	6	7	8	9	10	11	12
A	0.223	1.152	0.385	0.337	0.348	0.316	0.377	3.253	0.776	0.772	0.623	0.612
B	0.237	1.058	0.342	0.325	0.331	0.316	0.364	3.223	0.775	0.785	0.623	0.611
C	0.23	1.151	0.334	0.328	0.993	0.304	0.379	3.182	0.766	0.787	0.624	0.609
D	0.225	1.149	0.332	0.326	0.324	0.315	0.384	3.219	0.773	0.803	0.617	0.617
E	0.231	1.075	0.33	0.342	0.3	0.319	0.369	3.282	0.786	0.804	0.702	0.625
F	0.183	0.186	0.179	0.183	0.189
G	0.19	0.186	0.182	0.18	0.189
H
Cycle 54 (39 min 45 s)
	Raw Data (438)
	1	2	3	4	5	6	7	8	9	10	11	12
A	0.22	1.164	0.374	0.341	0.351	0.318	0.38	3.291	0.787	0.781	0.631	0.621
B	0.236	1.105	0.345	0.326	0.332	0.32	0.364	3.26	0.787	0.797	0.628	0.72
C	0.228	1.165	0.335	0.33	0.996	0.307	0.381	3.22	0.779	0.795	0.629	0.615
D	0.226	1.164	0.333	0.325	0.324	0.316	0.383	3.257	0.782	0.811	0.625	0.624
E	0.228	1.088	0.332	0.378	0.303	0.324	0.371	3.321	0.795	0.814	0.711	0.63
F	0.178	0.186	0.178	0.182	0.186
G	0.185	0.185	0.181	0.178	0.188
H
Cycle 55 (40 min 30 s)
	Raw Data (438)
	1	2	3	4	5	6	7	8	9	10	11	12
A	0.223	1.184	0.388	0.345	0.356	0.324	0.384	3.333	0.799	0.793	0.64	0.632
B	0.238	1.099	0.35	0.33	0.336	0.323	0.371	3.302	0.8	0.807	0.638	0.626
C	0.233	1.185	0.341	0.336	1.005	0.311	0.386	3.262	0.789	0.81	0.639	0.627
D	0.228	1.19	0.341	0.332	0.333	0.321	0.391	3.301	0.794	0.826	0.636	0.635
E	0.233	1.105	0.339	0.376	0.319	0.328	0.377	3.361	0.809	0.83	0.724	0.642
F	0.182	0.188	0.182	0.185	0.188
G	0.189	0.188	0.183	0.182	0.192
H
Cycle 56 (41 min 15 s)
	Raw Data (438)
	1	2	3	4	5	6	7	8	9	10	11	12
A	0.222	1.198	0.365	0.346	0.358	0.324	0.387	3.364	0.809	0.804	0.647	0.638
B	0.24	1.107	0.351	0.33	0.337	0.327	0.373	3.336	0.809	0.815	0.645	0.638
C	0.23	1.2	0.342	0.337	1.003	0.311	0.386	3.295	0.799	0.818	0.644	0.633
D	0.23	1.199	0.341	0.334	0.333	0.322	0.391	3.329	0.804	0.836	0.643	0.64
E	0.231	1.118	0.34	0.368	0.316	0.329	0.378	3.398	0.817	0.838	0.732	0.649
F	0.181	0.187	0.181	0.183	0.188
G	0.189	0.186	0.184	0.181	0.189
H
Cycle 57 (42 min)
	Raw Data (438)
	1	2	3	4	5	6	7	8	9	10	11	12
A	0.225	1.218	0.369	0.351	0.361	0.329	0.391	3.404	0.823	0.815	0.657	0.646
B	0.239	1.119	0.355	0.337	0.343	0.327	0.377	3.374	0.823	0.826	0.657	0.721
C	0.234	1.218	0.35	0.342	1.007	0.319	0.392	3.336	0.81	0.83	0.657	0.644
D	0.23	1.211	0.345	0.339	0.339	0.324	0.395	3.375	0.818	0.848	0.652	0.657
E	0.233	1.135	0.344	0.367	0.312	0.335	0.383	3.438	0.832	0.85	0.743	0.661
F	0.182	0.188	0.182	0.183	0.189
G	0.189	0.189	0.185	0.182	0.192
H
Cycle 58 (42 min 45 s)
	Raw Data (438)
	1	2	3	4	5	6	7	8	9	10	11	12
A	0.223	1.245	0.375	0.351	0.364	0.328	0.393	3.44	0.833	0.825	0.664	0.657
B	0.241	1.144	0.358	0.338	0.344	0.329	0.378	3.402	0.832	0.839	0.662	0.74
C	0.233	1.232	0.352	0.342	1.008	0.318	0.395	3.368	0.821	0.84	0.661	0.651
D	0.231	1.229	0.347	0.339	0.339	0.328	0.397	3.404	0.829	0.855	0.657	0.658
E	0.234	1.148	0.348	0.398	0.312	0.333	0.384	3.471	0.841	0.861	0.749	0.665
F	0.181	0.186	0.18	0.183	0.19
G	0.188	0.189	0.182	0.181	0.19
H
Cycle 59 (43 min 30 s)
	Raw Data (438)
	1	2	3	4	5	6	7	8	9	10	11	12
A	0.226	1.247	0.38	0.356	0.366	0.332	0.396	3.469	0.845	0.834	0.672	0.664
B	0.241	1.16	0.362	0.341	0.347	0.335	0.384	3.44	0.841	0.851	0.669	0.672
C	0.235	1.248	0.358	0.347	1.013	0.322	0.398	3.401	0.832	0.853	0.671	0.659
D	0.231	1.239	0.351	0.344	0.342	0.329	0.4	3.434	0.839	0.868	0.669	0.668
E	0.236	1.164	0.352	0.358	0.317	0.341	0.389	3.505	0.851	0.872	0.757	0.672
F	0.182	0.188	0.182	0.184	0.188
G	0.191	0.189	0.183	0.18	0.19
H
Cycle 60 (44 min 15 s)
	Raw Data (438)
	1	2	3	4	5	6	7	8	9	10	11	12
A	0.224	1.267	0.377	0.36	0.369	0.337	0.399	3.499	0.855	0.849	0.678	0.671
B	0.242	1.16	0.365	0.345	0.351	0.334	0.386	3.474	0.853	0.861	0.679	0.704
C	0.233	1.263	0.359	0.35	1.014	0.324	0.4	3.438	0.845	0.864	0.679	0.666
D	0.235	1.257	0.353	0.346	0.343	0.335	0.405	3.47	0.85	0.88	0.675	0.675
E	0.236	1.177	0.353	0.353	0.337	0.342	0.393	3.541	0.865	0.883	0.769	0.681
F	0.182	0.187	0.181	0.184	0.188
G	0.188	0.188	0.184	0.182	0.19
H
Cycle 61 (45 min)
	Raw Data (438)
	1	2	3	4	5	6	7	8	9	10	11	12
A	0.228	1.278	0.396	0.363	0.374	0.338	0.4	3.537	0.867	0.859	0.686	0.679
B	0.244	1.18	0.367	0.347	0.354	0.339	0.39	3.504	0.864	0.871	0.685	0.676
C	0.233	1.278	0.36	0.352	1.018	0.327	0.404	3.473	0.854	0.874	0.685	0.675
D	0.231	1.274	0.358	0.349	0.348	0.337	0.407	3.508	0.86	0.892	0.68	0.686
E	0.238	1.192	0.355	0.354	0.333	0.344	0.393	3.572	0.875	0.894	0.778	0.69
F	0.182	0.187	0.183	0.185	0.188
G	0.19	0.188	0.184	0.183	0.191
H
Cycle 62 (45 min 45 s)
	Raw Data (438)
	1	2	3	4	5	6	7	8	9	10	11	12
A	0.227	1.295	0.388	0.366	0.377	0.341	0.406	3.565	0.877	0.869	0.696	0.69
B	0.243	1.198	0.37	0.351	0.356	0.343	0.393	3.538	0.873	0.883	0.695	0.719
C	0.236	1.294	0.38	0.355	1.023	0.33	0.406	3.508	0.864	0.884	0.694	0.683
D	0.234	1.284	0.36	0.353	0.349	0.337	0.412	3.535	0.871	0.902	0.69	0.69
E	0.237	1.206	0.36	0.381	0.324	0.346	0.396	3.599	0.885	0.905	0.788	0.697
F	0.182	0.188	0.182	0.181	0.19
G	0.188	0.189	0.184	0.179	0.189
H
Cycle 63 (46 min 30 s)
	Raw Data (438)
	1	2	3	4	5	6	7	8	9	10	11	12
A	0.229	1.31	0.393	0.368	0.379	0.344	0.407	3.6	0.888	0.879	0.705	0.698
B	0.243	1.202	0.374	0.352	0.36	0.343	0.397	3.567	0.884	0.891	0.702	0.701
C	0.237	1.306	0.366	0.359	1.024	0.332	0.408	3.535	0.874	0.894	0.7	0.69
D	0.235	1.303	0.361	0.355	0.353	0.341	0.415	3.566	0.88	0.913	0.698	0.698
E	0.238	1.22	0.362	0.486	0.325	0.35	0.398	3.63	0.896	0.916	0.796	0.705
F	0.183	0.187	0.18	0.182	0.188
G	0.19	0.187	0.186	0.182	0.191
H
Cycle 64 (47 min 15 s)
	Raw Data (438)
	1	2	3	4	5	6	7	8	9	10	11	12
A	0.229	1.325	0.394	0.371	0.381	0.346	0.409	3.629	0.898	0.89	0.715	0.706
B	0.243	1.217	0.378	0.356	0.363	0.345	0.399	3.601	0.895	0.901	0.713	0.753
C	0.237	1.324	0.37	0.362	1.026	0.334	0.411	3.568	0.885	0.907	0.709	0.699
D	0.238	1.314	0.369	0.36	0.357	0.343	0.417	3.602	0.891	0.923	0.705	0.71
E	0.239	1.232	0.364	0.372	0.34	0.352	0.401	3.665	0.907	0.928	0.809	0.716
F	0.183	0.189	0.183	0.185	0.19
G	0.189	0.191	0.185	0.182	0.193
H
Cycle 65 (48 min)
	Raw Data (438)
	1	2	3	4	5	6	7	8	9	10	11	12
A	0.229	1.337	0.406	0.373	0.381	0.348	0.411	3.656	0.908	0.899	0.719	0.712
B	0.244	1.234	0.38	0.357	0.364	0.347	0.397	3.627	0.905	0.911	0.718	0.815
C	0.235	1.336	0.373	0.363	1.026	0.335	0.414	3.598	0.894	0.915	0.717	0.705
D	0.234	1.324	0.369	0.361	0.356	0.345	0.418	3.63	0.9	0.931	0.712	0.715
E	0.236	1.244	0.363	0.368	0.328	0.35	0.404	3.694	0.916	0.938	0.813	0.722
F	0.183	0.186	0.18	0.182	0.187
G	0.188	0.187	0.181	0.18	0.189
H
Cycle 66 (48 min 45 s)
	Raw Data (438)
	1	2	3	4	5	6	7	8	9	10	11	12
A	0.229	1.356	0.408	0.376	0.386	0.352	0.415	3.688	0.921	0.911	0.728	0.723
B	0.244	1.284	0.383	0.362	0.367	0.35	0.401	3.657	0.918	0.923	0.725	0.793
C	0.24	1.353	0.378	0.365	1.031	0.339	0.419	3.629	0.906	0.928	0.724	0.713
D	0.239	1.342	0.373	0.363	0.361	0.348	0.422	3.66	0.913	0.942	0.719	0.722
E	0.241	1.259	0.366	0.381	0.334	0.355	0.405	3.722	0.927	0.95	0.822	0.727
F	0.183	0.188	0.182	0.182	0.187
G	0.188	0.189	0.184	0.181	0.19
H
Cycle 67 (49 min 30 s)
	Raw Data (438)
	1	2	3	4	5	6	7	8	9	10	11	12
A	0.231	1.369	0.419	0.38	0.391	0.354	0.419	3.721	0.932	0.92	0.735	0.725
B	0.245	1.258	0.387	0.366	0.371	0.353	0.407	3.69	0.927	0.934	0.733	0.755
C	0.239	1.369	0.382	0.368	1.035	0.341	0.422	3.659	0.917	0.938	0.734	0.722
D	0.238	1.356	0.376	0.366	0.363	0.351	0.425	3.692	0.922	0.957	0.73	0.732
E	0.24	1.274	0.37	0.432	0.335	0.361	0.411	3.756	0.94	0.96	0.834	0.736
F	0.182	0.186	0.182	0.183	0.188
G	0.189	0.187	0.184	0.181	0.188
H
Cycle 68 (50 min 15 s)
	Raw Data (438)
	1	2	3	4	5	6	7	8	9	10	11	12
A	0.232	1.385	0.411	0.383	0.391	0.357	0.421	3.748	0.94	0.932	0.745	0.737
B	0.245	1.291	0.389	0.368	0.373	0.356	0.41	3.716	0.937	0.945	0.742	0.803
C	0.238	1.383	0.387	0.375	1.037	0.342	0.423	3.686	0.928	0.949	0.738	0.731
D	0.244	1.373	0.379	0.371	0.366	0.354	0.428	3.718	0.934	0.967	0.734	0.741
E	0.24	1.287	0.375	0.406	0.337	0.363	0.41	3.776	0.949	0.972	0.842	0.744
F	0.184	0.188	0.182	0.184	0.19
G	0.19	0.189	0.185	0.182	0.191
H
Cycle 69 (51 min)
	Raw Data (438)
	1	2	3	4	5	6	7	8	9	10	11	12
A	0.234	1.399	0.407	0.387	0.396	0.36	0.427	3.775	0.952	0.944	0.753	0.747
B	0.247	1.288	0.392	0.371	0.377	0.36	0.411	3.744	0.951	0.957	0.748	0.848
C	0.242	1.397	0.39	0.376	1.042	0.343	0.425	3.717	0.937	0.958	0.749	0.738
D	0.239	1.385	0.382	0.375	0.37	0.359	0.432	3.742	0.944	0.976	0.742	0.75
E	0.243	1.301	0.38	0.379	0.355	0.365	0.416	3.804	0.961	0.981	0.852	0.751
F	0.183	0.187	0.182	0.184	0.19
G	0.19	0.19	0.185	0.182	0.19
H
Cycle 70 (51 min 45 s)
	Raw Data (438)
	1	2	3	4	5	6	7	8	9	10	11	12
A	0.234	1.411	0.4	0.392	0.398	0.36	0.427	3.797	0.965	0.952	0.761	0.753
B	0.248	1.304	0.396	0.374	0.38	0.36	0.418	3.768	0.96	0.965	0.756	0.847
C	0.242	1.413	0.39	0.377	1.044	0.348	0.429	3.744	0.95	0.97	0.756	0.745
D	0.243	1.399	0.383	0.377	0.373	0.357	0.436	3.771	0.953	0.987	0.751	0.758
E	0.243	1.312	0.379	0.378	0.348	0.368	0.419	3.829	0.97	0.993	0.86	0.761
F	0.183	0.186	0.182	0.185	0.188
G	0.187	0.187	0.183	0.181	0.188
H
Cycle 71 (52 min 30 s)
	Raw Data (438)
	1	2	3	4	5	6	7	8	9	10	11	12
A	0.237	1.428	0.416	0.394	0.403	0.365	0.43	3.823	0.977	0.964	0.769	0.762
B	0.249	1.312	0.4	0.377	0.383	0.364	0.423	3.798	0.971	0.975	0.765	0.782
C	0.241	1.427	0.391	0.382	1.048	0.35	0.433	3.765	0.96	0.983	0.764	0.754
D	0.24	1.416	0.388	0.38	0.377	0.362	0.44	3.799	0.965	1	0.759	0.768
E	0.245	1.329	0.382	0.386	0.345	0.371	0.421	3.859	0.981	1.003	0.872	0.768
F	0.182	0.188	0.182	0.185	0.192
G	0.191	0.189	0.184	0.179	0.189
H
Cycle 72 (53 min 15 s)
	Raw Data (438)
	1	2	3	4	5	6	7	8	9	10	11	12
A	0.235	1.444	0.431	0.396	0.406	0.369	0.434	3.847	0.987	0.976	0.776	0.771
B	0.251	1.325	0.405	0.381	0.385	0.367	0.425	3.824	0.979	0.986	0.774	0.804
C	0.242	1.442	0.394	0.386	1.051	0.352	0.436	3.797	0.972	0.993	0.77	0.76
D	0.248	1.43	0.39	0.385	0.38	0.367	0.442	3.82	0.973	1.009	0.767	0.778
E	0.243	1.34	0.386	0.386	0.347	0.374	0.424	3.886	0.993	1.013	0.879	0.771
F	0.183	0.187	0.18	0.184	0.189
G	0.19	0.189	0.185	0.181	0.187
H
Cycle 73 (54 min)
	Raw Data (438)
	1	2	3	4	5	6	7	8	9	10	11	12
A	0.236	1.454	0.421	0.398	0.409	0.372	0.44	3.872	0.996	0.985	0.785	0.777
B	0.25	1.341	0.406	0.385	0.389	0.371	0.428	3.844	0.993	0.996	0.781	0.878
C	0.246	1.455	0.4	0.388	1.051	0.357	0.437	3.821	0.982	1.003	0.78	0.769
D	0.242	1.448	0.395	0.386	0.381	0.369	0.444	3.846	0.987	1.021	0.775	0.787
E	0.246	1.355	0.389	0.388	0.366	0.377	0.426	3.905	1.003	1.026	0.886	0.782
F	0.182	0.189	0.183	0.185	0.189
G	0.189	0.189	0.183	0.182	0.189
H
Cycle 74 (54 min 45 s)
	Raw Data (438)
	1	2	3	4	5	6	7	8	9	10	11	12
A	0.239	1.47	0.428	0.402	0.41	0.372	0.441	3.897	1.007	0.994	0.792	0.786
B	0.251	1.352	0.409	0.385	0.391	0.371	0.432	3.867	1.001	1.009	0.79	0.798
C	0.243	1.468	0.402	0.391	1.055	0.359	0.442	3.844	0.992	1.01	0.787	0.776
D	0.251	1.456	0.398	0.39	0.384	0.37	0.446	3.873	0.998	1.032	0.784	0.787
E	0.246	1.368	0.392	0.391	0.36	0.379	0.429	3.93	1.014	1.035	0.896	0.79
F	0.184	0.188	0.185	0.184	0.19
G	0.191	0.189	0.185	0.182	0.189
H
Cycle 75 (55 min 30 s)
	Raw Data (438)
	1	2	3	4	5	6	7	8	9	10	11	12
A	0.238	1.483	0.424	0.405	0.414	0.375	0.443	3.921	1.018	1.005	0.801	0.794
B	0.25	1.363	0.411	0.387	0.392	0.374	0.433	3.896	1.011	1.017	0.793	0.788
C	0.244	1.482	0.406	0.391	1.057	0.358	0.443	3.87	1	1.022	0.793	0.785
D	0.242	1.471	0.399	0.393	0.385	0.373	0.451	3.894	1.006	1.04	0.788	0.797
E	0.247	1.381	0.393	0.393	0.354	0.382	0.432	3.959	1.022	1.046	0.904	0.798
F	0.181	0.188	0.183	0.184	0.19
G	0.189	0.188	0.184	0.181	0.187
H
Cycle 76 (56 min 15 s)
	Raw Data (438)
	1	2	3	4	5	6	7	8	9	10	11	12
A	0.24	1.499	0.432	0.412	0.417	0.38	0.445	3.945	1.03	1.019	0.811	0.807
B	0.254	1.391	0.419	0.393	0.399	0.377	0.44	3.922	1.026	1.032	0.806	0.799
C	0.249	1.5	0.415	0.396	1.066	0.363	0.447	3.895	1.013	1.037	0.804	0.794
D	0.253	1.486	0.406	0.398	0.394	0.379	0.457	3.92	1.019	1.056	0.801	0.808
E	0.25	1.394	0.401	0.398	0.359	0.386	0.437	3.983	1.036	1.061	0.916	0.808
F	0.187	0.19	0.183	0.188	0.193
G	0.192	0.189	0.185	0.184	0.191
H
Cycle 77 (57 min)
	Raw Data (438)
	1	2	3	4	5	6	7	8	9	10	11	12
A	0.242	1.514	0.438	0.413	0.422	0.383	0.451	3.963	1.04	1.03	0.819	0.816
B	0.254	1.393	0.42	0.398	0.402	0.383	0.445	3.942	1.034	1.042	0.814	0.809
C	0.249	1.514	0.415	0.402	1.068	0.366	0.45	3.917	1.024	1.047	0.813	0.802
D	0.248	1.501	0.407	0.399	0.394	0.382	0.458	3.943	1.03	1.065	0.805	0.814
E	0.251	1.408	0.402	0.402	0.361	0.39	0.44	4.004	1.049	1.07	0.924	0.817
F	0.185	0.19	0.185	0.187	0.192
G	0.193	0.189	0.188	0.184	0.191
H
Cycle 78 (57 min 45 s)
	Raw Data (438)
	1	2	3	4	5	6	7	8	9	10	11	12
A	0.242	1.527	0.444	0.416	0.423	0.384	0.452	3.985	1.051	1.038	0.828	0.822
B	0.254	1.404	0.422	0.397	0.404	0.383	0.446	3.962	1.044	1.051	0.82	0.92
C	0.248	1.526	0.412	0.403	1.069	0.367	0.452	3.942	1.032	1.056	0.82	0.81
D	0.247	1.513	0.411	0.403	0.396	0.383	0.458	3.965	1.038	1.075	0.815	0.822
E	0.251	1.418	0.405	0.404	0.379	0.391	0.44	4.018	1.056	1.078	0.933	0.823
F	0.185	0.19	0.183	0.186	0.193
G	0.192	0.19	0.187	0.184	0.19
H
Cycle 79 (58 min 30 s)
	Raw Data (438)
	1	2	3	4	5	6	7	8	9	10	11	12
A	0.24	1.539	0.463	0.419	0.425	0.389	0.454	4.003	1.062	1.05	0.835	0.829
B	0.257	1.415	0.425	0.4	0.408	0.385	0.45	3.982	1.056	1.062	0.827	0.819
C	0.251	1.54	0.417	0.404	1.072	0.373	0.454	3.966	1.041	1.065	0.826	0.817
D	0.251	1.524	0.415	0.406	0.399	0.385	0.462	3.986	1.05	1.084	0.821	0.83
E	0.249	1.431	0.407	0.406	0.376	0.394	0.445	4.045	1.067	1.091	0.94	0.83
F	0.185	0.189	0.183	0.186	0.189
G	0.19	0.188	0.183	0.184	0.189
H
Cycle 80 (59 min 15 s)
	Raw Data (438)
	1	2	3	4	5	6	7	8	9	10	11	12
A	0.241	1.554	0.477	0.423	0.43	0.391	0.456	4.023	1.071	1.056	0.84	0.835
B	0.256	1.429	0.428	0.404	0.41	0.389	0.453	4.004	1.065	1.069	0.834	0.848
C	0.249	1.553	0.421	0.407	1.075	0.374	0.46	3.982	1.052	1.076	0.834	0.827
D	0.249	1.539	0.417	0.407	0.402	0.387	0.465	4.005	1.059	1.094	0.828	0.838
E	0.25	1.442	0.409	0.409	0.369	0.395	0.448	4.061	1.078	1.1	0.951	0.839
F	0.186	0.188	0.185	0.186	0.19
G	0.19	0.191	0.186	0.183	0.19
H
Cycle 81 (60 min)
	Raw Data (438)
	1	2	3	4	5	6	7	8	9	10	11	12
A	0.243	1.566	0.449	0.425	0.433	0.392	0.46	4.043	1.082	1.074	0.847	0.843
B	0.257	1.442	0.433	0.408	0.412	0.392	0.454	4.023	1.077	1.08	0.842	0.836
C	0.251	1.569	0.423	0.412	1.078	0.375	0.462	4.008	1.064	1.088	0.842	0.836
D	0.253	1.554	0.418	0.411	0.402	0.39	0.469	4.028	1.069	1.104	0.835	0.846
E	0.253	1.454	0.413	0.41	0.37	0.399	0.448	4.085	1.086	1.109	0.96	0.846
F	0.186	0.189	0.184	0.186	0.19
G	0.19	0.189	0.185	0.182	0.189
H
Cycle 82 (60 min 45 s)
	Raw Data (438)
	1	2	3	4	5	6	7	8	9	10	11	12
A	0.244	1.581	0.438	0.428	0.434	0.395	0.463	4.062	1.091	1.077	0.858	0.853
B	0.258	1.456	0.434	0.413	0.415	0.393	0.457	4.042	1.085	1.092	0.85	0.846
C	0.251	1.58	0.426	0.415	1.076	0.379	0.465	4.024	1.075	1.098	0.852	0.841
D	0.249	1.565	0.423	0.413	0.409	0.393	0.472	4.049	1.079	1.116	0.844	0.853
E	0.253	1.466	0.416	0.414	0.373	0.403	0.453	4.1	1.1	1.123	0.968	0.853
F	0.184	0.188	0.184	0.187	0.191
G	0.192	0.189	0.186	0.184	0.189
H
Cycle 83 (61 min 30 s)
	Raw Data (438)
	1	2	3	4	5	6	7	8	9	10	11	12
A	0.247	1.595	0.443	0.433	0.438	0.398	0.467	4.084	1.102	1.089	0.866	0.861
B	0.259	1.503	0.44	0.414	0.419	0.397	0.459	4.063	1.096	1.102	0.859	0.943
C	0.254	1.595	0.43	0.417	1.084	0.381	0.467	4.044	1.083	1.109	0.859	0.852
D	0.25	1.58	0.428	0.419	0.412	0.396	0.475	4.07	1.09	1.123	0.852	0.86
E	0.254	1.482	0.419	0.419	0.376	0.404	0.455	4.126	1.108	1.133	0.978	0.864
F	0.186	0.191	0.184	0.186	0.192
G	0.193	0.19	0.185	0.184	0.191
H
Cycle 84 (62 min 15 s)
	Raw Data (438)
	1	2	3	4	5	6	7	8	9	10	11	12
A	0.245	1.604	0.439	0.432	0.438	0.4	0.469	4.101	1.11	1.097	0.87	0.865
B	0.256	1.482	0.44	0.413	0.419	0.398	0.461	4.076	1.104	1.108	0.865	0.936
C	0.25	1.604	0.43	0.422	1.086	0.38	0.466	4.065	1.095	1.116	0.863	0.856
D	0.25	1.589	0.428	0.418	0.411	0.398	0.475	4.079	1.097	1.131	0.856	0.866
E	0.252	1.489	0.42	0.419	0.375	0.406	0.456	4.138	1.117	1.14	0.98	0.867
F	0.182	0.188	0.181	0.183	0.188
G	0.189	0.187	0.183	0.18	0.188
H
Cycle 85 (63 min)
	Raw Data (438)
	1	2	3	4	5	6	7	8	9	10	11	12
A	0.248	1.622	0.454	0.438	0.446	0.404	0.474	4.123	1.124	1.113	0.882	0.878
B	0.261	1.494	0.447	0.422	0.426	0.405	0.464	4.102	1.117	1.125	0.874	0.867
C	0.257	1.622	0.44	0.424	1.095	0.388	0.474	4.088	1.107	1.131	0.873	0.87
D	0.256	1.606	0.434	0.423	0.416	0.404	0.5	4.109	1.113	1.146	0.866	0.876
E	0.258	1.506	0.425	0.424	0.39	0.411	0.462	4.16	1.132	1.154	0.995	0.878
F	0.186	0.191	0.186	0.188	0.194
G	0.192	0.192	0.187	0.186	0.193
H
Cycle 86 (63 min 45 s)
	Raw Data (438)
	1	2	3	4	5	6	7	8	9	10	11	12
A	0.247	1.633	0.455	0.439	0.448	0.405	0.476	4.136	1.135	1.119	0.89	0.883
B	0.259	1.503	0.448	0.423	0.425	0.404	0.461	4.117	1.128	1.133	0.882	0.88
C	0.253	1.631	0.44	0.427	1.094	0.39	0.473	4.1	1.115	1.137	0.88	0.875
D	0.253	1.617	0.436	0.426	0.417	0.404	0.482	4.123	1.119	1.154	0.873	0.886
E	0.256	1.514	0.427	0.425	0.386	0.412	0.463	4.177	1.139	1.162	1.001	0.883
F	0.185	0.189	0.181	0.186	0.19
G	0.19	0.188	0.185	0.183	0.189
H
Cycle 87 (64 min 30 s)
	Raw Data (438)
	1	2	3	4	5	6	7	8	9	10	11	12
A	0.249	1.646	0.462	0.443	0.451	0.41	0.479	4.154	1.147	1.13	0.896	0.891
B	0.26	1.518	0.452	0.427	0.43	0.408	0.466	4.138	1.139	1.143	0.897	0.981
C	0.255	1.649	0.442	0.429	1.098	0.392	0.477	4.122	1.125	1.149	0.886	0.88
D	0.254	1.631	0.439	0.43	0.421	0.408	0.484	4.139	1.129	1.168	0.883	0.894
E	0.259	1.53	0.432	0.43	0.385	0.414	0.465	4.194	1.149	1.173	1.011	0.893
F	0.187	0.189	0.185	0.186	0.191
G	0.192	0.192	0.185	0.185	0.191
H
Cycle 88 (65 min 15 s)
	Raw Data (438)
	1	2	3	4	5	6	7	8	9	10	11	12
A	0.25	1.659	0.464	0.448	0.452	0.412	0.481	4.172	1.156	1.14	0.904	0.898
B	0.261	1.528	0.455	0.43	0.434	0.412	0.469	4.154	1.149	1.154	0.897	0.932
C	0.257	1.661	0.444	0.435	1.102	0.394	0.481	4.137	1.135	1.161	0.895	0.889
D	0.257	1.643	0.441	0.433	0.425	0.41	0.489	4.156	1.141	1.176	0.891	0.902
E	0.258	1.54	0.437	0.435	0.389	0.417	0.468	4.209	1.159	1.184	1.02	0.899
F	0.186	0.191	0.185	0.189	0.191
G	0.193	0.192	0.186	0.184	0.193
H
Cycle 89 (66 min)
	Raw Data (438)
	1	2	3	4	5	6	7	8	9	10	11	12
A	0.25	1.672	0.468	0.452	0.456	0.414	0.484	4.184	1.165	1.151	0.914	0.905
B	0.264	1.539	0.459	0.432	0.436	0.413	0.47	4.17	1.159	1.163	0.904	0.899
C	0.258	1.672	0.445	0.436	1.105	0.397	0.484	4.152	1.147	1.172	0.903	0.897
D	0.256	1.655	0.444	0.436	0.429	0.415	0.491	4.174	1.154	1.187	0.894	0.909
E	0.258	1.552	0.44	0.436	0.393	0.42	0.473	4.229	1.171	1.195	1.027	0.908
F	0.186	0.19	0.185	0.189	0.192
G	0.191	0.19	0.185	0.186	0.191
H
Cycle 90 (66 min 45 s)
	Raw Data (438)
	1	2	3	4	5	6	7	8	9	10	11	12
A	0.252	1.685	0.477	0.454	0.461	0.417	0.487	4.205	1.178	1.16	0.921	0.915
B	0.264	1.551	0.462	0.435	0.439	0.415	0.473	4.189	1.168	1.175	0.914	0.919
C	0.258	1.685	0.448	0.44	1.109	0.399	0.487	4.173	1.156	1.18	0.908	0.906
D	0.258	1.667	0.448	0.441	0.429	0.415	0.496	4.193	1.16	1.198	0.905	0.916
E	0.262	1.563	0.439	0.44	0.393	0.424	0.474	4.248	1.18	1.206	1.038	0.914
F	0.187	0.189	0.185	0.187	0.192
G	0.193	0.19	0.187	0.186	0.191
H
Cycle 91 (67 min 30 s)
	Raw Data (438)
	1	2	3	4	5	6	7	8	9	10	11	12
A	0.253	1.697	0.481	0.459	0.477	0.421	0.492	4.221	1.188	1.172	0.928	0.921
B	0.264	1.563	0.465	0.44	0.444	0.42	0.477	4.202	1.178	1.184	0.919	0.997
C	0.26	1.699	0.452	0.443	1.113	0.403	0.49	4.19	1.166	1.19	0.916	0.914
D	0.258	1.681	0.452	0.445	0.436	0.421	0.499	4.206	1.171	1.208	0.913	0.923
E	0.262	1.574	0.444	0.443	0.395	0.426	0.475	4.261	1.192	1.218	1.046	0.922
F	0.187	0.192	0.186	0.187	0.193
G	0.194	0.191	0.187	0.185	0.191
H
Cycle 92 (68 min 15 s)
	Raw Data (438)
	1	2	3	4	5	6	7	8	9	10	11	12
A	0.251	1.708	0.488	0.459	0.464	0.421	0.491	4.228	1.196	1.181	0.934	0.928
B	0.264	1.573	0.465	0.441	0.444	0.42	0.478	4.215	1.187	1.191	0.928	1.024
C	0.259	1.709	0.453	0.444	1.117	0.404	0.49	4.199	1.173	1.2	0.922	0.92
D	0.257	1.691	0.454	0.445	0.436	0.42	0.498	4.22	1.18	1.217	0.917	0.928
E	0.263	1.585	0.446	0.444	0.398	0.429	0.479	4.27	1.2	1.224	1.052	0.927
F	0.184	0.189	0.182	0.186	0.192
G	0.19	0.19	0.186	0.183	0.191
H
Cycle 93 (69 min)
	Raw Data (438)
	1	2	3	4	5	6	7	8	9	10	11	12
A	0.253	1.721	0.496	0.461	0.466	0.424	0.494	4.245	1.207	1.188	0.943	0.935
B	0.266	1.607	0.47	0.443	0.448	0.422	0.481	4.229	1.197	1.203	0.934	0.926
C	0.259	1.722	0.458	0.448	1.118	0.406	0.495	4.217	1.184	1.21	0.93	0.926
D	0.259	1.708	0.457	0.446	0.439	0.423	0.5	4.235	1.19	1.228	0.926	0.938
E	0.262	1.596	0.448	0.446	0.399	0.43	0.482	4.288	1.209	1.235	1.061	0.937
F	0.186	0.189	0.185	0.187	0.192
G	0.192	0.191	0.186	0.184	0.191
H
Cycle 94 (69 min 45 s)
	Raw Data (438)
	1	2	3	4	5	6	7	8	9	10	11	12
A	0.254	1.732	0.489	0.466	0.494	0.427	0.496	4.261	1.218	1.202	0.949	0.943
B	0.266	1.596	0.473	0.446	0.451	0.427	0.484	4.243	1.208	1.212	0.942	0.932
C	0.261	1.732	0.461	0.449	1.125	0.408	0.498	4.227	1.196	1.221	0.939	0.932
D	0.262	1.718	0.459	0.45	0.441	0.426	0.504	4.247	1.2	1.238	0.934	0.945
E	0.264	1.607	0.449	0.45	0.404	0.434	0.482	4.297	1.219	1.246	1.069	0.941
F	0.184	0.189	0.184	0.187	0.193
G	0.191	0.19	0.185	0.184	0.19
H
Cycle 95 (70 min 30 s)
	Raw Data (438)
	1	2	3	4	5	6	7	8	9	10	11	12
A	0.255	1.746	0.483	0.469	0.474	0.43	0.501	4.271	1.229	1.211	0.958	0.951
B	0.266	1.608	0.476	0.452	0.454	0.429	0.488	4.257	1.218	1.224	0.951	0.95
C	0.262	1.747	0.466	0.454	1.127	0.415	0.501	4.249	1.207	1.231	0.948	0.941
D	0.261	1.729	0.464	0.455	0.446	0.428	0.508	4.264	1.211	1.249	0.941	0.956
E	0.266	1.619	0.455	0.454	0.406	0.438	0.486	4.311	1.231	1.256	1.08	0.951
F	0.187	0.19	0.186	0.188	0.194
G	0.194	0.191	0.187	0.186	0.191
H
Cycle 96 (71 min 15 s)
	Raw Data (438)
	1	2	3	4	5	6	7	8	9	10	11	12
A	0.253	1.758	0.511	0.472	0.476	0.43	0.502	4.292	1.237	1.22	0.966	0.955
B	0.266	1.621	0.479	0.453	0.455	0.431	0.49	4.271	1.228	1.234	0.955	1.046
C	0.261	1.761	0.467	0.456	1.127	0.411	0.5	4.263	1.214	1.241	0.953	0.947
D	0.26	1.744	0.467	0.455	0.445	0.431	0.509	4.281	1.218	1.256	0.949	0.96
E	0.265	1.629	0.456	0.457	0.41	0.438	0.486	4.327	1.24	1.266	1.088	0.957
F	0.186	0.188	0.183	0.186	0.192
G	0.193	0.189	0.184	0.184	0.188
H
Cycle 97 (72 min)
	Raw Data (438)
	1	2	3	4	5	6	7	8	9	10	11	12
A	0.257	1.77	0.527	0.477	0.48	0.435	0.507	4.299	1.247	1.23	0.975	0.964
B	0.268	1.631	0.485	0.459	0.46	0.435	0.493	4.29	1.24	1.244	0.965	0.957
C	0.264	1.771	0.472	0.461	1.128	0.415	0.505	4.278	1.224	1.252	0.962	0.956
D	0.263	1.753	0.471	0.46	0.449	0.434	0.515	4.292	1.228	1.267	0.957	0.967
E	0.265	1.641	0.462	0.46	0.416	0.443	0.492	4.344	1.252	1.279	1.098	0.964
F	0.188	0.19	0.185	0.188	0.192
G	0.192	0.19	0.186	0.185	0.19
H
Cycle 98 (72 min 45 s)
	Raw Data (438)
	1	2	3	4	5	6	7	8	9	10	11	12
A	0.258	1.784	0.51	0.481	0.484	0.439	0.511	4.312	1.258	1.241	0.981	0.97
B	0.269	1.642	0.487	0.46	0.462	0.439	0.496	4.304	1.249	1.252	0.974	0.988
C	0.266	1.784	0.476	0.463	1.133	0.42	0.509	4.289	1.235	1.262	0.97	0.965
D	0.264	1.765	0.472	0.464	0.454	0.439	0.516	4.307	1.239	1.278	0.964	0.974
E	0.269	1.652	0.463	0.461	0.417	0.445	0.495	4.356	1.263	1.286	1.104	0.973
F	0.188	0.191	0.184	0.188	0.193
G	0.191	0.191	0.188	0.186	0.191
H
Cycle 99 (73 min 30 s)
	Raw Data (438)
	1	2	3	4	5	6	7	8	9	10	11	12
A	0.258	1.794	0.503	0.484	0.486	0.441	0.512	4.323	1.267	1.25	0.991	0.981
B	0.271	1.655	0.49	0.465	0.467	0.441	0.502	4.309	1.26	1.264	0.979	0.976
C	0.266	1.795	0.48	0.466	1.133	0.421	0.512	4.304	1.244	1.271	0.976	0.972
D	0.264	1.78	0.478	0.466	0.456	0.44	0.521	4.319	1.25	1.29	0.972	0.985
E	0.27	1.664	0.466	0.467	0.42	0.448	0.497	4.365	1.273	1.297	1.113	0.98
F	0.187	0.191	0.187	0.189	0.192
G	0.193	0.192	0.187	0.186	0.192
H
Cycle 100 (74 min 15 s)
	Raw Data (438)
	1	2	3	4	5	6	7	8	9	10	11	12
A	0.261	1.806	0.508	0.487	0.515	0.445	0.514	4.34	1.281	1.261	0.997	0.988
B	0.271	1.665	0.493	0.469	0.47	0.443	0.503	4.321	1.271	1.274	0.987	1.018
C	0.269	1.808	0.485	0.47	1.139	0.426	0.515	4.315	1.256	1.283	0.985	0.984
D	0.267	1.79	0.481	0.473	0.46	0.446	0.524	4.323	1.26	1.3	0.978	0.993
E	0.271	1.674	0.469	0.47	0.424	0.453	0.502	4.381	1.282	1.309	1.12	0.988
F	0.188	0.192	0.189	0.19	0.193
G	0.195	0.194	0.188	0.188	0.193
H
Cycle 101 (75 min)
	Raw Data (438)
	1	2	3	4	5	6	7	8	9	10	11	12
A	0.26	1.82	0.514	0.49	0.493	0.446	0.518	4.346	1.29	1.272	1.004	0.998
B	0.273	1.677	0.498	0.471	0.473	0.446	0.506	4.338	1.278	1.289	0.996	0.986
C	0.269	1.819	0.485	0.474	1.141	0.428	0.517	4.325	1.265	1.293	0.993	0.987
D	0.268	1.808	0.483	0.476	0.464	0.446	0.526	4.345	1.272	1.309	0.986	0.997
E	0.272	1.684	0.473	0.473	0.423	0.453	0.505	4.392	1.292	1.319	1.129	0.997
F	0.188	0.193	0.187	0.19	0.196
G	0.193	0.193	0.188	0.185	0.193
H
Cycle 102 (75 min 45 s)
	Raw Data (438)
	1	2	3	4	5	6	7	8	9	10	11	12
A	0.263	1.831	0.532	0.492	0.495	0.449	0.519	4.36	1.3	1.282	1.012	1.001
B	0.275	1.688	0.501	0.474	0.475	0.448	0.508	4.348	1.29	1.293	1.003	0.996
C	0.27	1.832	0.492	0.477	1.146	0.429	0.521	4.342	1.276	1.303	1	0.995
D	0.271	1.814	0.486	0.475	0.465	0.448	0.529	4.354	1.279	1.32	0.993	1.005
E	0.271	1.697	0.479	0.479	0.423	0.457	0.507	4.407	1.3	1.329	1.137	1.001
F	0.189	0.192	0.188	0.191	0.195
G	0.193	0.194	0.189	0.187	0.192
H
Cycle 103 (76 min 30 s)
	Raw Data (438)
	1	2	3	4	5	6	7	8	9	10	11	12
A	0.263	1.84	0.519	0.497	0.499	0.452	0.523	4.37	1.31	1.291	1.019	1.009
B	0.275	1.732	0.504	0.477	0.479	0.454	0.512	4.356	1.302	1.305	1.012	1.095
C	0.271	1.844	0.495	0.48	1.149	0.433	0.523	4.353	1.287	1.313	1.008	1.002
D	0.271	1.824	0.491	0.48	0.471	0.452	0.534	4.364	1.291	1.331	1	1.011
E	0.273	1.707	0.483	0.482	0.427	0.461	0.511	4.412	1.313	1.339	1.147	1.01
F	0.189	0.194	0.187	0.19	0.196
G	0.194	0.194	0.189	0.188	0.193
H
Cycle 104 (77 min 15 s)
	Raw Data (438)
	1	2	3	4	5	6	7	8	9	10	11	12
A	0.262	1.852	0.517	0.498	0.501	0.453	0.525	4.376	1.319	1.299	1.026	1.018
B	0.275	1.718	0.504	0.479	0.481	0.453	0.512	4.373	1.309	1.311	1.018	1.009
C	0.27	1.853	0.499	0.48	1.151	0.434	0.523	4.362	1.295	1.322	1.014	1.009
D	0.268	1.835	0.492	0.481	0.471	0.456	0.534	4.381	1.299	1.338	1.007	1.02
E	0.274	1.716	0.484	0.484	0.428	0.462	0.512	4.421	1.322	1.348	1.152	1.017
F	0.188	0.191	0.186	0.189	0.194
G	0.194	0.193	0.188	0.185	0.192
H
Cycle 105 (78 min)
	Raw Data (438)
	1	2	3	4	5	6	7	8	9	10	11	12
A	0.267	1.866	0.513	0.504	0.506	0.459	0.53	4.391	1.333	1.312	1.033	1.026
B	0.278	1.722	0.512	0.485	0.484	0.456	0.519	4.383	1.321	1.323	1.027	1.02
C	0.274	1.868	0.505	0.487	1.155	0.437	0.528	4.379	1.306	1.332	1.023	1.017
D	0.272	1.847	0.497	0.487	0.477	0.461	0.539	4.392	1.311	1.349	1.015	1.029
E	0.278	1.729	0.486	0.486	0.434	0.466	0.516	4.433	1.332	1.36	1.164	1.025
F	0.189	0.195	0.189	0.19	0.194
G	0.196	0.193	0.189	0.189	0.194
H
Cycle 106 (78 min 45 s)
	Raw Data (438)
	1	2	3	4	5	6	7	8	9	10	11	12
A	0.267	1.876	0.517	0.505	0.509	0.461	0.532	4.395	1.339	1.32	1.043	1.034
B	0.276	1.74	0.516	0.485	0.488	0.458	0.52	4.389	1.329	1.333	1.033	1.026
C	0.274	1.876	0.505	0.489	1.157	0.441	0.531	4.385	1.315	1.342	1.03	1.025
D	0.273	1.857	0.499	0.49	0.478	0.464	0.541	4.398	1.319	1.358	1.023	1.036
E	0.275	1.738	0.489	0.488	0.434	0.471	0.517	4.442	1.342	1.367	1.172	1.032
F	0.189	0.193	0.188	0.19	0.194
G	0.194	0.192	0.191	0.186	0.192
H
Cycle 107 (79 min 30 s)
	Raw Data (438)
	1	2	3	4	5	6	7	8	9	10	11	12
A	0.266	1.887	0.523	0.508	0.509	0.463	0.534	4.414	1.349	1.327	1.048	1.038
B	0.277	1.741	0.517	0.489	0.489	0.462	0.521	4.404	1.338	1.342	1.039	1.137
C	0.272	1.889	0.506	0.49	1.16	0.442	0.533	4.4	1.324	1.352	1.037	1.032
D	0.274	1.87	0.501	0.491	0.48	0.461	0.543	4.409	1.33	1.369	1.03	1.043
E	0.275	1.747	0.49	0.49	0.44	0.47	0.519	4.451	1.352	1.379	1.181	1.038
F	0.19	0.194	0.187	0.19	0.195
G	0.195	0.191	0.187	0.186	0.194
H
Cycle 108 (80 min 15 s)
	Raw Data (438)
	1	2	3	4	5	6	7	8	9	10	11	12
A	0.265	1.897	0.524	0.51	0.511	0.465	0.536	4.416	1.359	1.336	1.056	1.047
B	0.278	1.749	0.517	0.49	0.493	0.464	0.522	4.407	1.348	1.35	1.047	1.039
C	0.273	1.9	0.509	0.492	1.161	0.445	0.534	4.402	1.332	1.359	1.043	1.038
D	0.274	1.881	0.505	0.495	0.482	0.464	0.545	4.418	1.337	1.374	1.038	1.05
E	0.275	1.757	0.494	0.493	0.436	0.474	0.522	4.455	1.359	1.386	1.186	1.044
F	0.189	0.191	0.186	0.19	0.192
G	0.193	0.191	0.188	0.185	0.192
H
Cycle 109 (81 min)
	Raw Data (438)
	1	2	3	4	5	6	7	8	9	10	11	12
A	0.266	1.91	0.53	0.515	0.516	0.468	0.538	4.433	1.37	1.347	1.064	1.053
B	0.28	1.774	0.523	0.494	0.495	0.468	0.526	4.424	1.358	1.361	1.054	1.055
C	0.275	1.912	0.511	0.497	1.164	0.446	0.538	4.411	1.342	1.369	1.051	1.044
D	0.272	1.904	0.508	0.5	0.487	0.468	0.547	4.429	1.347	1.385	1.044	1.056
E	0.279	1.768	0.498	0.497	0.441	0.476	0.525	4.472	1.372	1.398	1.197	1.053
F	0.188	0.191	0.188	0.19	0.193
G	0.194	0.194	0.189	0.186	0.191
H
Cycle 110 (81 min 45 s)
	Raw Data (438)
	1	2	3	4	5	6	7	8	9	10	11	12
A	0.266	1.92	0.534	0.517	0.525	0.469	0.54	4.429	1.379	1.355	1.069	1.059
B	0.279	1.771	0.525	0.496	0.497	0.469	0.527	4.421	1.367	1.37	1.06	1.058
C	0.273	1.919	0.515	0.499	1.165	0.449	0.538	4.419	1.353	1.38	1.056	1.052
D	0.273	1.899	0.51	0.5	0.487	0.47	0.549	4.426	1.355	1.397	1.05	1.061
E	0.278	1.776	0.499	0.498	0.441	0.477	0.526	4.474	1.379	1.406	1.201	1.061
F	0.189	0.191	0.185	0.188	0.193
G	0.195	0.19	0.188	0.186	0.191
H
Cycle 111 (82 min 30 s)
	Raw Data (438)
	1	2	3	4	5	6	7	8	9	10	11	12
A	0.27	1.932	0.536	0.519	0.523	0.472	0.544	4.448	1.389	1.366	1.078	1.067
B	0.278	1.781	0.528	0.5	0.5	0.472	0.532	4.436	1.376	1.378	1.067	1.143
C	0.273	1.931	0.516	0.5	1.168	0.451	0.541	4.432	1.361	1.39	1.065	1.061
D	0.276	1.912	0.512	0.504	0.491	0.473	0.552	4.441	1.366	1.406	1.058	1.069
E	0.279	1.787	0.503	0.503	0.445	0.48	0.529	4.49	1.387	1.417	1.214	1.066
F	0.188	0.193	0.187	0.188	0.194
G	0.193	0.194	0.187	0.186	0.191
H
Cycle 112 (83 min 15 s)
	Raw Data (438)
	1	2	3	4	5	6	7	8	9	10	11	12
A	0.269	1.942	0.543	0.522	0.524	0.475	0.546	4.453	1.399	1.377	1.085	1.075
B	0.28	1.79	0.53	0.503	0.504	0.473	0.535	4.448	1.388	1.391	1.076	1.069
C	0.276	1.944	0.52	0.503	1.171	0.453	0.545	4.441	1.369	1.398	1.072	1.065
D	0.274	1.924	0.517	0.507	0.492	0.477	0.554	4.454	1.377	1.416	1.063	1.076
E	0.279	1.798	0.507	0.507	0.446	0.484	0.533	4.493	1.399	1.426	1.218	1.073
F	0.19	0.19	0.186	0.19	0.193
G	0.193	0.192	0.187	0.186	0.191
H
Cycle 113 (84 min)
	Raw Data (438)
	1	2	3	4	5	6	7	8	9	10	11	12
A	0.273	1.955	0.545	0.53	0.534	0.479	0.551	4.458	1.409	1.386	1.093	1.084
B	0.283	1.803	0.535	0.508	0.508	0.478	0.539	4.458	1.395	1.4	1.083	1.08
C	0.279	1.956	0.525	0.51	1.176	0.457	0.55	4.443	1.381	1.409	1.081	1.075
D	0.276	1.934	0.521	0.511	0.498	0.48	0.56	4.458	1.386	1.427	1.075	1.085
E	0.281	1.808	0.512	0.511	0.453	0.487	0.535	4.499	1.411	1.439	1.229	1.083
F	0.191	0.194	0.189	0.191	0.196
G	0.197	0.194	0.188	0.188	0.194
H
Cycle 114 (84 min 45 s)
	Raw Data (438)
	1	2	3	4	5	6	7	8	9	10	11	12
A	0.272	1.964	0.549	0.531	0.53	0.48	0.553	4.462	1.417	1.395	1.099	1.088
B	0.282	1.81	0.537	0.508	0.509	0.481	0.541	4.459	1.405	1.407	1.089	1.122
C	0.277	1.964	0.528	0.511	1.18	0.458	0.548	4.455	1.39	1.417	1.085	1.081
D	0.278	1.948	0.523	0.514	0.499	0.482	0.561	4.457	1.393	1.436	1.08	1.088
E	0.282	1.815	0.512	0.512	0.456	0.491	0.537	4.506	1.42	1.444	1.233	1.089
F	0.19	0.194	0.187	0.189	0.194
G	0.195	0.194	0.187	0.186	0.191
H
Cycle 115 (85 min 30 s)
	Raw Data (438)
	1	2	3	4	5	6	7	8	9	10	11	12
A	0.272	1.976	0.56	0.533	0.534	0.484	0.556	4.469	1.429	1.404	1.108	1.096
B	0.283	1.823	0.542	0.513	0.512	0.482	0.545	4.468	1.419	1.418	1.098	1.187
C	0.281	1.976	0.532	0.515	1.183	0.464	0.554	4.462	1.401	1.427	1.093	1.09
D	0.281	1.957	0.528	0.517	0.503	0.485	0.564	4.469	1.404	1.446	1.088	1.099
E	0.283	1.83	0.515	0.517	0.46	0.492	0.54	4.525	1.431	1.456	1.242	1.097
F	0.19	0.194	0.19	0.189	0.195
G	0.194	0.194	0.19	0.188	0.192
H
Cycle 116 (86 min 15 s)
	Raw Data (438)
	1	2	3	4	5	6	7	8	9	10	11	12
A	0.272	1.982	0.57	0.536	0.535	0.486	0.557	4.481	1.438	1.411	1.115	1.104
B	0.283	1.832	0.542	0.516	0.514	0.483	0.547	4.472	1.426	1.426	1.104	1.136
C	0.279	1.985	0.533	0.517	1.184	0.462	0.555	4.477	1.409	1.437	1.101	1.096
D	0.278	1.964	0.53	0.519	0.507	0.486	0.568	4.48	1.416	1.454	1.094	1.106
E	0.283	1.836	0.52	0.518	0.46	0.493	0.543	4.527	1.44	1.466	1.248	1.103
F	0.19	0.193	0.189	0.19	0.195
G	0.197	0.191	0.189	0.186	0.193
H
Cycle 117 (87 min)
	Raw Data (438)
	1	2	3	4	5	6	7	8	9	10	11	12
A	0.276	1.997	0.563	0.54	0.541	0.489	0.563	4.487	1.448	1.424	1.125	1.11
B	0.285	1.844	0.549	0.518	0.52	0.49	0.552	4.479	1.436	1.438	1.114	1.115
C	0.281	1.999	0.537	0.523	1.184	0.468	0.559	4.472	1.421	1.447	1.109	1.105
D	0.28	1.975	0.535	0.523	0.51	0.492	0.57	4.487	1.426	1.464	1.102	1.114
E	0.284	1.847	0.524	0.523	0.469	0.498	0.546	4.535	1.449	1.476	1.258	1.111
F	0.191	0.194	0.188	0.191	0.196
G	0.196	0.195	0.19	0.189	0.194
H
Cycle 118 (87 min 45 s)
	Raw Data (438)
	1	2	3	4	5	6	7	8	9	10	11	12
A	0.273	2.005	0.566	0.542	0.54	0.488	0.562	4.495	1.456	1.429	1.128	1.117
B	0.284	1.856	0.55	0.519	0.518	0.488	0.551	4.489	1.444	1.446	1.117	1.11
C	0.279	2.006	0.537	0.522	1.183	0.467	0.559	4.489	1.427	1.454	1.113	1.108
D	0.28	1.986	0.534	0.523	0.508	0.491	0.571	4.492	1.431	1.471	1.109	1.121
E	0.283	1.854	0.525	0.522	0.467	0.498	0.545	4.533	1.457	1.482	1.265	1.114
F	0.187	0.193	0.186	0.188	0.193
G	0.193	0.193	0.188	0.187	0.191
H
Cycle 119 (88 min 30 s)
	Raw Data (438)
	1	2	3	4	5	6	7	8	9	10	11	12
A	0.277	2.017	0.578	0.547	0.545	0.494	0.567	4.499	1.467	1.443	1.137	1.126
B	0.284	1.888	0.555	0.526	0.524	0.492	0.557	4.495	1.455	1.456	1.127	1.125
C	0.283	2.02	0.544	0.527	1.189	0.471	0.564	4.49	1.441	1.466	1.122	1.12
D	0.282	1.998	0.542	0.53	0.513	0.495	0.579	4.499	1.443	1.484	1.117	1.13
E	0.286	1.867	0.529	0.53	0.466	0.504	0.551	4.546	1.467	1.494	1.275	1.126
F	0.189	0.194	0.189	0.19	0.195
G	0.196	0.193	0.191	0.189	0.193
H
Cycle 120 (89 min 15 s)
	Raw Data (438)
	1	2	3	4	5	6	7	8	9	10	11	12
A	0.277	2.026	0.605	0.548	0.549	0.496	0.569	4.512	1.477	1.45	1.142	1.133
B	0.286	1.873	0.556	0.528	0.526	0.497	0.558	4.506	1.463	1.465	1.133	1.192
C	0.283	2.027	0.546	0.53	1.19	0.473	0.567	4.503	1.446	1.474	1.13	1.124
D	0.281	2.006	0.542	0.531	0.516	0.497	0.58	4.507	1.451	1.492	1.123	1.139
E	0.287	1.875	0.532	0.53	0.465	0.505	0.552	4.554	1.475	1.502	1.281	1.131
F	0.189	0.193	0.189	0.191	0.194
G	0.196	0.194	0.188	0.186	0.194
H
Cycle 121 (90 min)
	Raw Data (438)
	1	2	3	4	5	6	7	8	9	10	11	12
A	0.276	2.037	0.569	0.552	0.551	0.497	0.571	4.509	1.485	1.46	1.15	1.139
B	0.288	1.932	0.561	0.531	0.529	0.496	0.56	4.51	1.471	1.474	1.138	1.128
C	0.282	2.037	0.548	0.531	1.192	0.475	0.568	4.513	1.455	1.483	1.136	1.132
D	0.282	2.016	0.544	0.534	0.519	0.5	0.578	4.513	1.462	1.5	1.128	1.143
E	0.285	1.886	0.535	0.535	0.469	0.508	0.554	4.558	1.487	1.513	1.29	1.139
F	0.19	0.194	0.188	0.188	0.194
G	0.194	0.194	0.189	0.187	0.193
H
Cycle 122 (90 min 45 s)
	Raw Data (438)
	1	2	3	4	5	6	7	8	9	10	11	12
A	0.274	2.045	0.574	0.552	0.555	0.501	0.573	4.516	1.493	1.467	1.156	1.144
B	0.286	1.918	0.563	0.532	0.531	0.5	0.561	4.509	1.48	1.481	1.147	1.184
C	0.281	2.047	0.549	0.533	1.194	0.476	0.569	4.515	1.465	1.492	1.14	1.137
D	0.282	2.026	0.548	0.534	0.521	0.501	0.583	4.52	1.468	1.51	1.136	1.149
E	0.286	1.893	0.536	0.534	0.471	0.509	0.554	4.558	1.495	1.52	1.295	1.144
F	0.189	0.192	0.187	0.19	0.193
G	0.194	0.192	0.185	0.188	0.191
H
Cycle 123 (91 min 30 s)
	Raw Data (438)
	1	2	3	4	5	6	7	8	9	10	11	12
A	0.281	2.059	0.573	0.56	0.557	0.505	0.577	4.524	1.506	1.478	1.169	1.153
B	0.289	1.937	0.569	0.538	0.538	0.503	0.568	4.522	1.492	1.494	1.153	1.147
C	0.284	2.061	0.556	0.539	1.201	0.483	0.575	4.524	1.477	1.504	1.152	1.146
D	0.286	2.038	0.552	0.542	0.525	0.507	0.588	4.528	1.482	1.521	1.146	1.16
E	0.289	1.902	0.541	0.541	0.479	0.515	0.562	4.566	1.507	1.533	1.305	1.155
F	0.191	0.194	0.189	0.191	0.196
G	0.198	0.197	0.192	0.19	0.194
H
Cycle 124 (92 min 15 s)
	Raw Data (438)
	1	2	3	4	5	6	7	8	9	10	11	12
A	0.278	2.066	0.582	0.561	0.56	0.505	0.579	4.529	1.511	1.488	1.173	1.158
B	0.289	1.952	0.569	0.539	0.538	0.505	0.567	4.522	1.5	1.501	1.16	1.166
C	0.285	2.069	0.558	0.54	1.204	0.482	0.576	4.524	1.483	1.512	1.156	1.151
D	0.285	2.046	0.554	0.543	0.526	0.508	0.589	4.53	1.488	1.53	1.15	1.161
E	0.29	1.912	0.542	0.541	0.476	0.516	0.561	4.573	1.513	1.536	1.311	1.158
F	0.19	0.193	0.187	0.19	0.194
G	0.195	0.192	0.188	0.185	0.194
H
Cycle 125 (93 min)
	Raw Data (438)
	1	2	3	4	5	6	7	8	9	10	11	12
A	0.281	2.078	0.594	0.565	0.564	0.509	0.583	4.531	1.525	1.498	1.182	1.166
B	0.292	1.924	0.574	0.544	0.541	0.51	0.572	4.528	1.51	1.512	1.169	1.158
C	0.286	2.082	0.561	0.546	1.206	0.487	0.582	4.529	1.493	1.522	1.166	1.163
D	0.286	2.059	0.557	0.547	0.53	0.512	0.593	4.532	1.498	1.538	1.157	1.168
E	0.29	1.922	0.546	0.546	0.483	0.52	0.567	4.573	1.526	1.55	1.317	1.169
F	0.191	0.196	0.19	0.192	0.196
G	0.196	0.196	0.189	0.19	0.198
H
Cycle 126 (93 min 45 s)
	Raw Data (438)
	1	2	3	4	5	6	7	8	9	10	11	12
A	0.281	2.084	0.593	0.566	0.564	0.508	0.585	4.535	1.53	1.5	1.186	1.168
B	0.287	1.98	0.574	0.543	0.542	0.508	0.576	4.528	1.516	1.517	1.172	1.206
C	0.285	2.089	0.561	0.545	1.207	0.485	0.579	4.533	1.499	1.528	1.168	1.165
D	0.286	2.062	0.559	0.547	0.531	0.511	0.593	4.539	1.506	1.546	1.161	1.173
E	0.288	1.926	0.547	0.546	0.48	0.52	0.562	4.577	1.531	1.557	1.323	1.171
F	0.187	0.191	0.187	0.187	0.192
G	0.193	0.193	0.188	0.186	0.19
H
Cycle 127 (94 min 30 s)
	Raw Data (438)
	1	2	3	4	5	6	7	8	9	10	11	12
A	0.283	2.095	0.605	0.571	0.569	0.514	0.588	4.542	1.542	1.515	1.193	1.179
B	0.291	1.944	0.58	0.549	0.548	0.513	0.581	4.545	1.528	1.529	1.182	1.188
C	0.287	2.099	0.568	0.551	1.211	0.49	0.584	4.539	1.51	1.54	1.181	1.173
D	0.288	2.077	0.565	0.552	0.538	0.515	0.599	4.546	1.516	1.557	1.171	1.182
E	0.292	1.938	0.552	0.551	0.485	0.525	0.57	4.583	1.543	1.567	1.333	1.18
F	0.191	0.194	0.189	0.19	0.194
G	0.195	0.195	0.19	0.188	0.193
H
Cycle 128 (95 min 15 s)
	Raw Data (438)
	1	2	3	4	5	6	7	8	9	10	11	12
A	0.283	2.107	0.606	0.575	0.572	0.517	0.59	4.55	1.556	1.526	1.202	1.187
B	0.292	1.958	0.584	0.553	0.551	0.518	0.581	4.55	1.539	1.54	1.192	1.19
C	0.289	2.11	0.572	0.556	1.214	0.496	0.589	4.548	1.522	1.552	1.189	1.182
D	0.288	2.088	0.569	0.556	0.541	0.519	0.601	4.554	1.528	1.568	1.178	1.192
E	0.293	1.95	0.557	0.557	0.485	0.527	0.572	4.592	1.553	1.578	1.344	1.189
F	0.191	0.193	0.189	0.192	0.195
G	0.197	0.196	0.191	0.192	0.195
H
Cycle 129 (96 min)
	Raw Data (438)
	1	2	3	4	5	6	7	8	9	10	11	12
A	0.284	2.117	0.609	0.578	0.575	0.52	0.593	4.556	1.564	1.533	1.211	1.194
B	0.294	1.968	0.587	0.555	0.554	0.519	0.582	4.549	1.547	1.548	1.195	1.185
C	0.29	2.12	0.574	0.556	1.218	0.498	0.59	4.545	1.53	1.56	1.195	1.187
D	0.29	2.095	0.571	0.558	0.541	0.522	0.6	4.553	1.536	1.576	1.186	1.197
E	0.294	1.957	0.556	0.559	0.489	0.53	0.574	4.59	1.559	1.589	1.349	1.194
F	0.19	0.197	0.188	0.19	0.195
G	0.196	0.196	0.19	0.188	0.195
H
Cycle 130 (96 min 45 s)
	Raw Data (438)
	1	2	3	4	5	6	7	8	9	10	11	12
A	0.286	2.125	0.638	0.58	0.579	0.522	0.595	4.551	1.568	1.541	1.215	1.202
B	0.294	1.966	0.59	0.559	0.556	0.521	0.584	4.558	1.558	1.556	1.205	1.193
C	0.29	2.13	0.579	0.559	1.22	0.498	0.594	4.554	1.541	1.568	1.2	1.197
D	0.291	2.105	0.573	0.561	0.543	0.525	0.605	4.555	1.546	1.585	1.191	1.203
E	0.295	1.966	0.561	0.563	0.496	0.533	0.577	4.596	1.57	1.596	1.356	1.203
F	0.193	0.196	0.188	0.192	0.194
G	0.197	0.195	0.192	0.189	0.196
H
Cycle 131 (97 min 30 s)
	Raw Data (438)
	1	2	3	4	5	6	7	8	9	10	11	12
A	0.283	2.133	0.631	0.583	0.579	0.523	0.596	4.558	1.58	1.552	1.223	1.207
B	0.295	1.978	0.592	0.561	0.559	0.524	0.586	4.553	1.563	1.563	1.211	1.202
C	0.29	2.136	0.579	0.563	1.222	0.499	0.597	4.558	1.548	1.576	1.204	1.201
D	0.289	2.116	0.577	0.564	0.547	0.526	0.607	4.558	1.552	1.592	1.199	1.211
E	0.296	1.974	0.563	0.565	0.491	0.535	0.578	4.595	1.578	1.604	1.363	1.207
F	0.191	0.195	0.189	0.191	0.194
G	0.197	0.196	0.191	0.19	0.193
H
Cycle 132 (98 min 15 s)
	Raw Data (438)
	1	2	3	4	5	6	7	8	9	10	11	12
A	0.286	2.142	0.633	0.587	0.582	0.525	0.6	4.561	1.589	1.559	1.228	1.217
B	0.294	1.992	0.595	0.564	0.563	0.527	0.589	4.561	1.574	1.574	1.217	1.257
C	0.291	2.147	0.583	0.564	1.224	0.504	0.597	4.559	1.557	1.586	1.211	1.208
D	0.292	2.122	0.58	0.569	0.548	0.53	0.608	4.561	1.562	1.601	1.206	1.218
E	0.295	1.982	0.565	0.569	0.494	0.537	0.583	4.599	1.587	1.613	1.37	1.216
F	0.191	0.195	0.19	0.191	0.196
G	0.197	0.194	0.192	0.189	0.193
H
Cycle 133 (99 min)
	Raw Data (438)
	1	2	3	4	5	6	7	8	9	10	11	12
A	0.289	2.153	0.617	0.59	0.587	0.529	0.604	4.57	1.599	1.57	1.237	1.224
B	0.296	1.994	0.598	0.566	0.565	0.53	0.593	4.571	1.587	1.585	1.224	1.227
C	0.291	2.16	0.587	0.571	1.23	0.505	0.601	4.564	1.568	1.595	1.22	1.217
D	0.293	2.139	0.584	0.572	0.553	0.533	0.614	4.569	1.571	1.614	1.214	1.224
E	0.297	1.994	0.572	0.572	0.499	0.542	0.583	4.603	1.599	1.627	1.38	1.225
F	0.193	0.197	0.192	0.19	0.196
G	0.198	0.196	0.191	0.188	0.194
H
Cycle 134 (99 min 45 s)
	Raw Data (438)
	1	2	3	4	5	6	7	8	9	10	11	12
A	0.286	2.163	0.643	0.591	0.589	0.531	0.607	4.564	1.607	1.577	1.243	1.23
B	0.295	2.002	0.603	0.57	0.568	0.531	0.593	4.562	1.593	1.591	1.232	1.234
C	0.293	2.166	0.59	0.571	1.231	0.508	0.6	4.564	1.577	1.604	1.226	1.221
D	0.293	2.158	0.586	0.573	0.555	0.535	0.614	4.573	1.58	1.62	1.219	1.231
E	0.294	1.999	0.576	0.574	0.508	0.543	0.586	4.607	1.605	1.631	1.385	1.228
F	0.19	0.193	0.19	0.19	0.196
G	0.197	0.194	0.19	0.188	0.194
H
Cycle 135 (100 min 30 s)
	Raw Data (438)
	1	2	3	4	5	6	7	8	9	10	11	12
A	0.286	2.173	0.624	0.596	0.592	0.534	0.607	4.572	1.617	1.586	1.251	1.239
B	0.297	2.014	0.605	0.574	0.57	0.535	0.596	4.574	1.603	1.601	1.238	1.229
C	0.293	2.176	0.594	0.574	1.234	0.511	0.606	4.571	1.587	1.614	1.232	1.228
D	0.294	2.17	0.59	0.577	0.559	0.538	0.618	4.576	1.589	1.631	1.226	1.236
E	0.298	2.009	0.579	0.576	0.504	0.549	0.589	4.611	1.618	1.642	1.394	1.235
F	0.193	0.195	0.191	0.192	0.196
G	0.198	0.196	0.191	0.19	0.195
H
Cycle 136 (101 min 15 s)
	Raw Data (438)
	1	2	3	4	5	6	7	8	9	10	11	12
A	0.287	2.178	0.614	0.596	0.591	0.533	0.608	4.568	1.625	1.59	1.256	1.242
B	0.296	2.016	0.605	0.574	0.57	0.534	0.596	4.572	1.607	1.608	1.242	1.297
C	0.292	2.183	0.593	0.574	1.235	0.511	0.605	4.578	1.59	1.617	1.236	1.234
D	0.29	2.171	0.589	0.576	0.559	0.539	0.617	4.574	1.594	1.637	1.23	1.24
E	0.296	2.013	0.577	0.576	0.5	0.546	0.587	4.615	1.62	1.646	1.395	1.24
F	0.19	0.193	0.187	0.189	0.193
G	0.195	0.191	0.189	0.186	0.191
H
Cycle 137 (102 min)
	Raw Data (438)
	1	2	3	4	5	6	7	8	9	10	11	12
A	0.288	2.191	0.622	0.602	0.597	0.537	0.611	4.574	1.634	1.603	1.266	1.252
B	0.299	2.029	0.609	0.578	0.574	0.537	0.6	4.58	1.617	1.618	1.251	1.239
C	0.294	2.195	0.597	0.578	1.238	0.513	0.609	4.577	1.602	1.63	1.245	1.241
D	0.294	2.174	0.594	0.583	0.564	0.543	0.619	4.58	1.605	1.646	1.24	1.248
E	0.296	2.026	0.58	0.582	0.51	0.551	0.594	4.609	1.633	1.657	1.406	1.248
F	0.191	0.195	0.189	0.19	0.194
G	0.195	0.196	0.189	0.189	0.193
H
Cycle 138 (102 min 45 s)
	Raw Data (438)
	1	2	3	4	5	6	7	8	9	10	11	12
A	0.29	2.197	0.628	0.605	0.599	0.543	0.614	4.584	1.644	1.612	1.272	1.257
B	0.299	2.037	0.615	0.583	0.579	0.549	0.606	4.583	1.628	1.628	1.259	1.276
C	0.295	2.203	0.604	0.583	1.244	0.516	0.611	4.582	1.611	1.639	1.254	1.251
D	0.295	2.186	0.598	0.586	0.566	0.547	0.626	4.584	1.615	1.656	1.248	1.258
E	0.299	2.033	0.585	0.585	0.523	0.554	0.596	4.62	1.641	1.668	1.414	1.259
F	0.191	0.195	0.189	0.192	0.196
G	0.197	0.195	0.191	0.19	0.195
H
Cycle 139 (103 min 30 s)
	Raw Data (438)
	1	2	3	4	5	6	7	8	9	10	11	12
A	0.29	2.206	0.635	0.607	0.617	0.544	0.616	4.577	1.652	1.621	1.281	1.263
B	0.299	2.044	0.615	0.583	0.579	0.545	0.606	4.579	1.636	1.635	1.264	1.294
C	0.295	2.211	0.605	0.586	1.244	0.52	0.613	4.582	1.62	1.646	1.26	1.253
D	0.297	2.189	0.598	0.587	0.569	0.548	0.632	4.584	1.621	1.662	1.253	1.262
E	0.3	2.04	0.584	0.588	0.513	0.555	0.596	4.621	1.649	1.674	1.42	1.263
F	0.189	0.195	0.188	0.188	0.194
G	0.196	0.194	0.191	0.189	0.193
H
Cycle 140 (104 min 15 s)
	Raw Data (438)
	1	2	3	4	5	6	7	8	9	10	11	12
A	0.289	2.217	0.627	0.611	0.606	0.545	0.62	4.582	1.663	1.63	1.283	1.267
B	0.299	2.054	0.618	0.587	0.583	0.549	0.608	4.586	1.643	1.644	1.27	1.28
C	0.297	2.221	0.609	0.588	1.246	0.521	0.616	4.589	1.628	1.655	1.266	1.261
D	0.297	2.205	0.603	0.59	0.572	0.551	0.629	4.585	1.629	1.672	1.259	1.268
E	0.299	2.048	0.587	0.59	0.512	0.559	0.6	4.619	1.66	1.684	1.427	1.267
F	0.192	0.194	0.189	0.191	0.197
G	0.196	0.194	0.189	0.189	0.193
H
Cycle 141 (105 min)
	Raw Data (438)
	1	2	3	4	5	6	7	8	9	10	11	12
A	0.293	2.223	0.629	0.614	0.608	0.55	0.622	4.58	1.672	1.636	1.292	1.276
B	0.3	2.071	0.622	0.591	0.587	0.55	0.611	4.588	1.653	1.653	1.277	1.34
C	0.297	2.232	0.611	0.591	1.25	0.524	0.619	4.59	1.635	1.666	1.272	1.268
D	0.298	2.206	0.606	0.594	0.574	0.554	0.631	4.585	1.639	1.681	1.267	1.277
E	0.301	2.059	0.587	0.593	0.516	0.562	0.603	4.621	1.668	1.693	1.436	1.276
F	0.192	0.194	0.19	0.191	0.195
G	0.198	0.195	0.188	0.189	0.193
H
Cycle 142 (105 min 45 s)
	Raw Data (438)
	1	2	3	4	5	6	7	8	9	10	11	12
A	0.293	2.235	0.639	0.619	0.617	0.553	0.624	4.589	1.681	1.645	1.301	1.282
B	0.301	2.077	0.625	0.594	0.59	0.553	0.614	4.6	1.665	1.663	1.283	1.365
C	0.3	2.241	0.616	0.594	1.254	0.528	0.623	4.597	1.647	1.672	1.279	1.278
D	0.299	2.215	0.612	0.598	0.578	0.558	0.634	4.603	1.649	1.691	1.276	1.283
E	0.303	2.066	0.593	0.597	0.529	0.565	0.604	4.627	1.679	1.702	1.444	1.284
F	0.192	0.197	0.19	0.191	0.197
G	0.198	0.194	0.191	0.189	0.194
H
Cycle 143 (106 min 30 s)
	Raw Data (438)
	1	2	3	4	5	6	7	8	9	10	11	12
A	0.296	2.246	0.635	0.623	0.617	0.557	0.629	4.598	1.692	1.659	1.306	1.289
B	0.304	2.104	0.632	0.599	0.595	0.557	0.619	4.597	1.672	1.67	1.294	1.282
C	0.3	2.255	0.621	0.599	1.258	0.538	0.626	4.599	1.659	1.684	1.289	1.285
D	0.3	2.224	0.617	0.602	0.581	0.56	0.64	4.595	1.661	1.701	1.282	1.293
E	0.305	2.074	0.598	0.602	0.524	0.569	0.61	4.629	1.688	1.714	1.451	1.292
F	0.194	0.197	0.192	0.194	0.2
G	0.199	0.196	0.194	0.191	0.197
H
Cycle 144 (107 min 15 s)
	Raw Data (438)
	1	2	3	4	5	6	7	8	9	10	11	12
A	0.295	2.253	0.647	0.626	0.619	0.558	0.631	4.593	1.698	1.665	1.315	1.3
B	0.305	2.11	0.632	0.603	0.597	0.558	0.62	4.6	1.682	1.681	1.301	1.384
C	0.302	2.261	0.624	0.604	1.259	0.533	0.629	4.606	1.665	1.693	1.294	1.291
D	0.301	2.233	0.619	0.606	0.586	0.563	0.64	4.597	1.671	1.709	1.29	1.3
E	0.305	2.084	0.598	0.604	0.524	0.571	0.611	4.638	1.695	1.723	1.461	1.297
F	0.195	0.195	0.192	0.193	0.199
G	0.198	0.195	0.191	0.191	0.194
H
Cycle 145 (108 min)
	Raw Data (438)
	1	2	3	4	5	6	7	8	9	10	11	12
A	0.295	2.259	0.672	0.628	0.62	0.558	0.631	4.596	1.705	1.671	1.319	1.303
B	0.305	2.097	0.634	0.604	0.598	0.559	0.621	4.599	1.689	1.686	1.305	1.359
C	0.299	2.265	0.625	0.602	1.262	0.534	0.627	4.596	1.672	1.698	1.298	1.296
D	0.301	2.243	0.619	0.607	0.587	0.564	0.642	4.604	1.673	1.715	1.292	1.302
E	0.304	2.09	0.6	0.606	0.527	0.571	0.611	4.639	1.705	1.729	1.462	1.303
F	0.19	0.195	0.19	0.192	0.197
G	0.197	0.195	0.19	0.188	0.193
H
Cycle 146 (108 min 45 s)
	Raw Data (438)
	1	2	3	4	5	6	7	8	9	10	11	12
A	0.297	2.27	0.644	0.631	0.624	0.562	0.634	4.601	1.718	1.682	1.328	1.312
B	0.305	2.112	0.639	0.607	0.601	0.564	0.624	4.598	1.7	1.698	1.315	1.419
C	0.301	2.275	0.631	0.607	1.263	0.538	0.632	4.61	1.683	1.709	1.309	1.303
D	0.303	2.251	0.625	0.61	0.59	0.567	0.644	4.601	1.686	1.726	1.301	1.31
E	0.306	2.099	0.605	0.609	0.528	0.575	0.615	4.633	1.712	1.738	1.473	1.309
F	0.192	0.195	0.19	0.194	0.197
G	0.198	0.196	0.191	0.188	0.193
H
Cycle 147 (109 min 30 s)
	Raw Data (438)
	1	2	3	4	5	6	7	8	9	10	11	12
A	0.298	2.28	0.649	0.635	0.626	0.567	0.64	4.598	1.728	1.692	1.334	1.319
B	0.307	2.115	0.644	0.61	0.606	0.568	0.629	4.611	1.709	1.706	1.32	1.319
C	0.305	2.285	0.631	0.612	1.271	0.54	0.637	4.612	1.691	1.72	1.315	1.31
D	0.304	2.264	0.629	0.615	0.593	0.572	0.649	4.609	1.696	1.736	1.308	1.318
E	0.306	2.108	0.61	0.613	0.533	0.579	0.617	4.641	1.724	1.748	1.48	1.317
F	0.194	0.198	0.192	0.194	0.2
G	0.199	0.198	0.193	0.193	0.197
H
Cycle 148 (110 min 15 s)
	Raw Data (438)
	1	2	3	4	5	6	7	8	9	10	11	12
A	0.297	2.287	0.656	0.636	0.634	0.567	0.64	4.603	1.735	1.7	1.343	1.324
B	0.305	2.121	0.644	0.612	0.607	0.567	0.628	4.605	1.714	1.713	1.325	1.315
C	0.303	2.292	0.633	0.611	1.27	0.541	0.637	4.606	1.698	1.726	1.32	1.316
D	0.302	2.269	0.629	0.616	0.594	0.573	0.652	4.604	1.703	1.744	1.314	1.323
E	0.308	2.115	0.61	0.616	0.532	0.582	0.618	4.633	1.728	1.756	1.486	1.321
F	0.192	0.196	0.192	0.191	0.196
G	0.197	0.196	0.19	0.189	0.194
H
Cycle 149 (111 min)
	Raw Data (438)
	1	2	3	4	5	6	7	8	9	10	11	12
A	0.298	2.295	0.667	0.641	0.638	0.57	0.643	4.598	1.742	1.707	1.346	1.327
B	0.307	2.13	0.649	0.615	0.61	0.569	0.633	4.609	1.724	1.723	1.334	1.37
C	0.303	2.302	0.638	0.617	1.275	0.544	0.639	4.611	1.706	1.734	1.327	1.322
D	0.303	2.283	0.631	0.619	0.598	0.576	0.653	4.605	1.713	1.752	1.319	1.329
E	0.308	2.123	0.614	0.619	0.543	0.584	0.621	4.642	1.739	1.765	1.49	1.329
F	0.193	0.196	0.191	0.193	0.196
G	0.199	0.195	0.192	0.191	0.196
H
Cycle 150 (111 min 45 s)
	Raw Data (438)
	1	2	3	4	5	6	7	8	9	10	11	12
A	0.3	2.304	0.673	0.645	0.634	0.573	0.645	4.599	1.753	1.716	1.354	1.335
B	0.308	2.137	0.65	0.619	0.614	0.573	0.633	4.607	1.732	1.731	1.342	1.327
C	0.306	2.31	0.642	0.619	1.276	0.545	0.642	4.603	1.715	1.743	1.332	1.33
D	0.305	2.287	0.636	0.623	0.602	0.579	0.654	4.607	1.718	1.76	1.327	1.335
E	0.309	2.13	0.617	0.621	0.537	0.587	0.623	4.637	1.748	1.774	1.498	1.335
F	0.193	0.197	0.19	0.194	0.201
G	0.197	0.196	0.191	0.191	0.194
H
Cycle 151 (112 min 30 s)
	Raw Data (438)
	1	2	3	4	5	6	7	8	9	10	11	12
A	0.3	2.312	0.674	0.647	0.639	0.577	0.648	4.607	1.761	1.725	1.362	1.343
B	0.309	2.148	0.655	0.623	0.616	0.577	0.637	4.608	1.743	1.738	1.349	1.379
C	0.306	2.319	0.646	0.622	1.281	0.549	0.644	4.617	1.724	1.751	1.341	1.337
D	0.306	2.298	0.639	0.625	0.604	0.582	0.659	4.607	1.728	1.769	1.335	1.342
E	0.31	2.137	0.623	0.627	0.538	0.591	0.629	4.645	1.758	1.782	1.507	1.343
F	0.194	0.197	0.193	0.194	0.196
G	0.2	0.197	0.19	0.19	0.194
H
Cycle 152 (113 min 15 s)
	Raw Data (438)
	1	2	3	4	5	6	7	8	9	10	11	12
A	0.302	2.32	0.672	0.65	0.645	0.578	0.65	4.604	1.769	1.73	1.367	1.348
B	0.308	2.153	0.657	0.624	0.62	0.58	0.639	4.613	1.751	1.747	1.353	1.34
C	0.305	2.327	0.649	0.625	1.281	0.575	0.647	4.614	1.731	1.761	1.347	1.343
D	0.307	2.307	0.643	0.628	0.606	0.585	0.66	4.602	1.736	1.778	1.339	1.349
E	0.311	2.144	0.625	0.629	0.544	0.591	0.63	4.642	1.766	1.789	1.512	1.351
F	0.193	0.194	0.189	0.192	0.197
G	0.198	0.197	0.192	0.189	0.194
H
Cycle 153 (114 min)
	Raw Data (438)
	1	2	3	4	5	6	7	8	9	10	11	12
A	0.304	2.33	0.669	0.654	0.643	0.581	0.652	4.606	1.778	1.741	1.374	1.356
B	0.311	2.161	0.661	0.627	0.623	0.584	0.642	4.614	1.761	1.758	1.36	1.378
C	0.306	2.338	0.654	0.627	1.285	0.556	0.649	4.615	1.743	1.771	1.354	1.351
D	0.307	2.31	0.644	0.633	0.611	0.591	0.665	4.61	1.746	1.786	1.347	1.356
E	0.314	2.154	0.627	0.631	0.551	0.596	0.633	4.64	1.774	1.8	1.52	1.358
F	0.193	0.197	0.192	0.193	0.199
G	0.2	0.199	0.191	0.193	0.195
H
Cycle 154 (114 min 45 s)
	Raw Data (438)
	1	2	3	4	5	6	7	8	9	10	11	12
A	0.303	2.336	0.672	0.657	0.647	0.583	0.662	4.607	1.788	1.749	1.381	1.362
B	0.311	2.17	0.664	0.631	0.625	0.584	0.644	4.611	1.766	1.764	1.365	1.352
C	0.308	2.344	0.654	0.631	1.287	0.557	0.65	4.612	1.749	1.776	1.361	1.356
D	0.306	2.323	0.648	0.631	0.612	0.589	0.664	4.607	1.752	1.79	1.352	1.362
E	0.313	2.159	0.628	0.633	0.548	0.596	0.635	4.647	1.783	1.805	1.524	1.36
F	0.194	0.197	0.192	0.193	0.198
G	0.198	0.198	0.194	0.189	0.195
H
Cycle 155 (115 min 30 s)
	Raw Data (438)
	1	2	3	4	5	6	7	8	9	10	11	12
A	0.304	2.343	0.681	0.659	0.65	0.586	0.659	4.613	1.797	1.758	1.388	1.367
B	0.313	2.177	0.667	0.635	0.628	0.587	0.645	4.615	1.776	1.772	1.373	1.391
C	0.309	2.353	0.656	0.633	1.291	0.557	0.657	4.62	1.757	1.786	1.368	1.363
D	0.309	2.332	0.652	0.638	0.617	0.592	0.668	4.614	1.762	1.8	1.361	1.369
E	0.312	2.168	0.631	0.636	0.55	0.602	0.637	4.647	1.79	1.816	1.533	1.369
F	0.194	0.197	0.193	0.193	0.2
G	0.198	0.197	0.192	0.19	0.194
H
Cycle 156 (116 min 15 s)
	Raw Data (438)
	1	2	3	4	5	6	7	8	9	10	11	12
A	0.305	2.352	0.682	0.663	0.653	0.587	0.663	4.61	1.804	1.764	1.393	1.373
B	0.313	2.194	0.669	0.636	0.631	0.59	0.65	4.618	1.785	1.78	1.38	1.365
C	0.309	2.36	0.657	0.637	1.294	0.56	0.655	4.619	1.78	1.793	1.374	1.369
D	0.308	2.336	0.655	0.64	0.616	0.593	0.669	4.609	1.77	1.809	1.366	1.373
E	0.313	2.174	0.634	0.639	0.553	0.602	0.637	4.646	1.798	1.824	1.539	1.375
F	0.193	0.196	0.192	0.191	0.195
G	0.198	0.196	0.193	0.19	0.194
H
Cycle 157 (117 min)
	Raw Data (438)
	1	2	3	4	5	6	7	8	9	10	11	12
A	0.304	2.362	0.697	0.664	0.66	0.591	0.663	4.61	1.812	1.773	1.401	1.382
B	0.315	2.192	0.672	0.639	0.633	0.591	0.652	4.619	1.791	1.788	1.387	1.486
C	0.312	2.367	0.661	0.64	1.298	0.567	0.66	4.618	1.774	1.802	1.38	1.376
D	0.311	2.343	0.657	0.644	0.62	0.596	0.673	4.612	1.778	1.818	1.373	1.383
E	0.315	2.18	0.637	0.642	0.563	0.605	0.641	4.655	1.808	1.833	1.546	1.382
F	0.193	0.196	0.191	0.195	0.198
G	0.2	0.196	0.191	0.19	0.195
H
Cycle 158 (117 min 45 s)
	Raw Data (438)
	1	2	3	4	5	6	7	8	9	10	11	12
A	0.307	2.369	0.693	0.668	0.658	0.594	0.667	4.614	1.821	1.783	1.408	1.388
B	0.316	2.23	0.676	0.643	0.636	0.595	0.654	4.626	1.802	1.796	1.392	1.377
C	0.312	2.376	0.665	0.646	1.298	0.565	0.662	4.627	1.783	1.81	1.386	1.382
D	0.313	2.353	0.661	0.646	0.624	0.599	0.676	4.614	1.786	1.825	1.379	1.389
E	0.315	2.193	0.64	0.646	0.559	0.61	0.645	4.65	1.817	1.842	1.553	1.389
F	0.194	0.197	0.191	0.195	0.197
G	0.2	0.195	0.192	0.19	0.196
H
Cycle 159 (118 min 30 s)
	Raw Data (438)
	1	2	3	4	5	6	7	8	9	10	11	12
A	0.306	2.376	0.694	0.671	0.663	0.597	0.668	4.611	1.83	1.788	1.414	1.391
B	0.316	2.255	0.679	0.646	0.639	0.598	0.657	4.614	1.808	1.806	1.399	1.386
C	0.311	2.384	0.667	0.646	1.302	0.567	0.663	4.616	1.792	1.818	1.393	1.388
D	0.313	2.353	0.662	0.649	0.628	0.603	0.679	4.612	1.793	1.833	1.386	1.397
E	0.317	2.197	0.645	0.648	0.558	0.61	0.645	4.642	1.824	1.847	1.56	1.397
F	0.194	0.196	0.191	0.192	0.197
G	0.198	0.197	0.192	0.189	0.194
H
Cycle 160 (119 min 15 s)
	Raw Data (438)
	1	2	3	4	5	6	7	8	9	10	11	12
A	0.309	2.384	0.707	0.677	0.665	0.6	0.673	4.612	1.84	1.8	1.422	1.402
B	0.318	2.215	0.685	0.65	0.643	0.602	0.662	4.616	1.815	1.815	1.407	1.475
C	0.314	2.393	0.674	0.649	1.305	0.573	0.666	4.619	1.799	1.827	1.401	1.396
D	0.314	2.366	0.667	0.654	0.63	0.608	0.681	4.606	1.805	1.846	1.395	1.4
E	0.318	2.204	0.646	0.654	0.564	0.616	0.648	4.648	1.833	1.859	1.567	1.4
F	0.194	0.198	0.193	0.194	0.199
G	0.199	0.199	0.192	0.192	0.196
H
Cycle 161 (120 min)
	Raw Data (438)
	1	2	3	4	5	6	7	8	9	10	11	12
A	0.307	2.392	0.697	0.676	0.668	0.602	0.672	4.615	1.846	1.806	1.428	1.407
B	0.316	2.253	0.685	0.65	0.644	0.602	0.663	4.621	1.825	1.819	1.411	1.399
C	0.313	2.398	0.676	0.649	1.307	0.571	0.668	4.626	1.808	1.835	1.407	1.402
D	0.313	2.372	0.669	0.657	0.632	0.609	0.684	4.615	1.811	1.851	1.398	1.407
E	0.316	2.21	0.648	0.655	0.563	0.616	0.648	4.652	1.841	1.865	1.573	1.408
F	0.194	0.197	0.191	0.194	0.197
G	0.198	0.196	0.191	0.19	0.194
H
Cycle 162 (120 min 45 s)
	Raw Data (438)
	1	2	3	4	5	6	7	8	9	10	11	12
A	0.31	2.397	0.694	0.683	0.671	0.603	0.677	4.616	1.856	1.813	1.435	1.413
B	0.318	2.231	0.689	0.654	0.649	0.607	0.665	4.614	1.836	1.83	1.419	1.407
C	0.314	2.409	0.68	0.655	1.31	0.576	0.672	4.626	1.816	1.843	1.413	1.408
D	0.315	2.382	0.672	0.658	0.633	0.614	0.686	4.617	1.821	1.861	1.407	1.415
E	0.32	2.219	0.653	0.66	0.568	0.62	0.654	4.649	1.85	1.873	1.579	1.414
F	0.195	0.197	0.193	0.195	0.197
G	0.198	0.197	0.192	0.189	0.197
H
Cycle 163 (121 min 30 s)
	Raw Data (438)
	1	2	3	4	5	6	7	8	9	10	11	12
A	0.31	2.407	0.702	0.684	0.674	0.607	0.677	4.617	1.863	1.821	1.441	1.422
B	0.318	2.236	0.693	0.659	0.652	0.609	0.667	4.621	1.843	1.839	1.427	1.412
C	0.314	2.42	0.682	0.656	1.313	0.577	0.674	4.625	1.827	1.853	1.421	1.415
D	0.316	2.391	0.676	0.661	0.638	0.614	0.689	4.622	1.827	1.869	1.412	1.421
E	0.322	2.228	0.656	0.661	0.569	0.621	0.656	4.652	1.858	1.883	1.587	1.421
F	0.195	0.198	0.192	0.194	0.199
G	0.199	0.197	0.192	0.192	0.198
H
Cycle 164 (122 min 15 s)
	Raw Data (438)
	1	2	3	4	5	6	7	8	9	10	11	12
A	0.314	2.417	0.701	0.688	0.677	0.611	0.681	4.617	1.872	1.829	1.449	1.426
B	0.32	2.249	0.697	0.66	0.655	0.613	0.67	4.623	1.852	1.847	1.431	1.522
C	0.317	2.422	0.683	0.662	1.318	0.58	0.677	4.631	1.834	1.859	1.428	1.422
D	0.316	2.401	0.679	0.665	0.64	0.617	0.692	4.622	1.837	1.874	1.42	1.428
E	0.322	2.234	0.659	0.664	0.582	0.626	0.659	4.656	1.867	1.892	1.591	1.427
F	0.197	0.199	0.192	0.194	0.198
G	0.202	0.198	0.193	0.192	0.195
H
Cycle 165 (123 min)
	Raw Data (438)
	1	2	3	4	5	6	7	8	9	10	11	12
A	0.314	2.422	0.713	0.692	0.679	0.61	0.686	4.612	1.881	1.838	1.456	1.432
B	0.32	2.299	0.7	0.663	0.655	0.613	0.674	4.622	1.86	1.852	1.437	1.426
C	0.316	2.429	0.685	0.663	1.319	0.585	0.68	4.625	1.844	1.867	1.431	1.426
D	0.321	2.406	0.681	0.667	0.642	0.618	0.695	4.616	1.844	1.885	1.427	1.435
E	0.323	2.241	0.664	0.668	0.576	0.626	0.662	4.652	1.877	1.897	1.6	1.433
F	0.197	0.199	0.192	0.196	0.199
G	0.2	0.199	0.192	0.192	0.198
H
Cycle 166 (123 min 45 s)
	Raw Data (438)
	1	2	3	4	5	6	7	8	9	10	11	12
A	0.315	2.43	0.704	0.695	0.683	0.616	0.686	4.612	1.889	1.845	1.46	1.441
B	0.322	2.261	0.704	0.668	0.661	0.617	0.676	4.625	1.868	1.863	1.447	1.435
C	0.32	2.439	0.692	0.67	1.326	0.593	0.684	4.634	1.853	1.879	1.441	1.437
D	0.325	2.419	0.688	0.675	0.648	0.625	0.699	4.622	1.854	1.896	1.434	1.443
E	0.325	2.252	0.668	0.674	0.579	0.634	0.664	4.654	1.885	1.91	1.609	1.442
F	0.198	0.201	0.196	0.197	0.201
G	0.203	0.201	0.196	0.193	0.199
H
Cycle 167 (124 min 30 s)
	Raw Data (438)
	1	2	3	4	5	6	7	8	9	10	11	12
A	0.313	2.436	0.702	0.696	0.683	0.618	0.688	4.616	1.897	1.854	1.467	1.446
B	0.32	2.306	0.707	0.67	0.661	0.618	0.679	4.62	1.875	1.869	1.451	1.436
C	0.317	2.445	0.691	0.669	1.325	0.587	0.682	4.626	1.857	1.882	1.444	1.44
D	0.319	2.42	0.687	0.673	0.647	0.623	0.698	4.621	1.86	1.9	1.438	1.444
E	0.323	2.252	0.668	0.672	0.577	0.631	0.664	4.641	1.891	1.914	1.611	1.446
F	0.195	0.197	0.191	0.193	0.197
G	0.2	0.196	0.193	0.192	0.196
H
Cycle 168 (125 min 15 s)
	Raw Data (438)
	1	2	3	4	5	6	7	8	9	10	11	12
A	0.315	2.443	0.713	0.701	0.689	0.621	0.692	4.615	1.907	1.863	1.476	1.452
B	0.322	2.286	0.708	0.673	0.664	0.622	0.682	4.62	1.884	1.877	1.46	1.52
C	0.32	2.455	0.696	0.674	1.329	0.592	0.688	4.629	1.869	1.894	1.452	1.447
D	0.32	2.43	0.694	0.678	0.652	0.629	0.702	4.615	1.868	1.91	1.446	1.456
E	0.325	2.261	0.671	0.677	0.582	0.635	0.667	4.651	1.9	1.924	1.62	1.452
F	0.196	0.199	0.192	0.195	0.199
G	0.201	0.199	0.194	0.192	0.196
H
Cycle 169 (126 min)
	Raw Data (438)
	1	2	3	4	5	6	7	8	9	10	11	12
A	0.315	2.451	0.725	0.704	0.692	0.623	0.695	4.616	1.914	1.869	1.48	1.459
B	0.323	2.285	0.713	0.675	0.669	0.625	0.683	4.625	1.893	1.883	1.464	1.449
C	0.32	2.458	0.699	0.674	1.331	0.607	0.69	4.624	1.873	1.902	1.459	1.453
D	0.323	2.433	0.696	0.68	0.653	0.628	0.702	4.619	1.877	1.916	1.452	1.458
E	0.324	2.267	0.673	0.676	0.583	0.639	0.671	4.648	1.906	1.93	1.623	1.458
F	0.196	0.198	0.193	0.195	0.199
G	0.199	0.198	0.193	0.191	0.195
H
Cycle 170 (126 min 45 s)
	Raw Data (438)
	1	2	3	4	5	6	7	8	9	10	11	12
A	0.317	2.459	0.726	0.707	0.694	0.624	0.699	4.62	1.923	1.878	1.487	1.464
B	0.325	2.33	0.714	0.679	0.671	0.626	0.688	4.63	1.9	1.893	1.472	1.475
C	0.321	2.469	0.703	0.679	1.335	0.596	0.69	4.635	1.885	1.909	1.465	1.459
D	0.324	2.442	0.697	0.683	0.656	0.632	0.707	4.625	1.886	1.923	1.459	1.466
E	0.327	2.275	0.676	0.682	0.586	0.641	0.673	4.652	1.916	1.939	1.63	1.466
F	0.196	0.199	0.193	0.195	0.2
G	0.2	0.198	0.193	0.192	0.196
H
Cycle 171 (127 min 30 s)
	Raw Data (438)
	1	2	3	4	5	6	7	8	9	10	11	12
A	0.318	2.467	0.751	0.71	0.697	0.628	0.699	4.621	1.933	1.886	1.494	1.472
B	0.326	2.297	0.718	0.683	0.674	0.629	0.694	4.623	1.911	1.902	1.48	1.469
C	0.323	2.476	0.707	0.683	1.338	0.613	0.694	4.633	1.894	1.917	1.472	1.467
D	0.323	2.448	0.703	0.686	0.661	0.636	0.708	4.622	1.893	1.933	1.463	1.476
E	0.326	2.283	0.681	0.685	0.593	0.645	0.675	4.65	1.923	1.949	1.638	1.47
F	0.197	0.2	0.192	0.195	0.199
G	0.202	0.2	0.194	0.194	0.196
H
Cycle 172 (128 min 15 s)
	Raw Data (438)
	1	2	3	4	5	6	7	8	9	10	11	12
A	0.319	2.474	0.729	0.712	0.697	0.63	0.7	4.619	1.94	1.894	1.5	1.478
B	0.325	2.343	0.72	0.686	0.677	0.642	0.695	4.627	1.918	1.911	1.484	1.541
C	0.324	2.484	0.71	0.685	1.338	0.631	0.697	4.628	1.899	1.923	1.476	1.469
D	0.324	2.456	0.702	0.687	0.661	0.638	0.714	4.62	1.897	1.939	1.47	1.479
E	0.328	2.288	0.684	0.687	0.604	0.645	0.677	4.646	1.931	1.954	1.645	1.476
F	0.195	0.199	0.193	0.195	0.197
G	0.202	0.197	0.194	0.192	0.199
H
Cycle 173 (129 min)
	Raw Data (438)
	1	2	3	4	5	6	7	8	9	10	11	12
A	0.319	2.481	0.734	0.716	0.702	0.631	0.701	4.62	1.947	1.9	1.508	1.482
B	0.325	2.325	0.723	0.689	0.68	0.634	0.696	4.621	1.923	1.92	1.491	1.547
C	0.322	2.493	0.711	0.687	1.342	0.605	0.697	4.628	1.908	1.932	1.482	1.476
D	0.323	2.462	0.707	0.69	0.665	0.64	0.713	4.624	1.909	1.947	1.477	1.484
E	0.329	2.295	0.684	0.691	0.607	0.647	0.679	4.651	1.942	1.963	1.649	1.482
F	0.196	0.2	0.194	0.197	0.199
G	0.201	0.199	0.194	0.193	0.199
H
Cycle 174 (129 min 45 s)
	Raw Data (438)
	1	2	3	4	5	6	7	8	9	10	11	12
A	0.319	2.486	0.738	0.718	0.704	0.634	0.704	4.622	1.954	1.907	1.512	1.49
B	0.325	2.333	0.726	0.689	0.681	0.636	0.699	4.628	1.932	1.925	1.495	1.503
C	0.323	2.498	0.714	0.69	1.344	0.603	0.7	4.635	1.913	1.939	1.487	1.482
D	0.324	2.468	0.709	0.695	0.667	0.642	0.715	4.628	1.916	1.955	1.483	1.491
E	0.328	2.3	0.688	0.693	0.606	0.649	0.677	4.65	1.947	1.972	1.656	1.487
F	0.197	0.196	0.193	0.194	0.197
G	0.2	0.198	0.192	0.191	0.195
H
Cycle 175 (130 min 30 s)
	Raw Data (438)
	1	2	3	4	5	6	7	8	9	10	11	12
A	0.32	2.495	0.738	0.724	0.709	0.638	0.711	4.62	1.964	1.919	1.521	1.497
B	0.328	2.383	0.731	0.695	0.687	0.641	0.704	4.631	1.941	1.933	1.506	1.517
C	0.327	2.508	0.718	0.695	1.348	0.608	0.704	4.634	1.925	1.951	1.496	1.491
D	0.326	2.479	0.714	0.7	0.673	0.647	0.718	4.619	1.926	1.964	1.489	1.499
E	0.33	2.311	0.693	0.699	0.602	0.655	0.684	4.654	1.958	1.979	1.666	1.495
F	0.196	0.2	0.196	0.196	0.2
G	0.202	0.201	0.195	0.193	0.198
H
Cycle 176 (131 min 15 s)
	Raw Data (438)
	1	2	3	4	5	6	7	8	9	10	11	12
A	0.323	2.503	0.737	0.727	0.713	0.642	0.712	4.619	1.974	1.925	1.526	1.504
B	0.331	2.349	0.735	0.698	0.69	0.644	0.703	4.627	1.95	1.941	1.513	1.542
C	0.327	2.512	0.723	0.698	1.353	0.612	0.706	4.629	1.933	1.959	1.504	1.499
D	0.328	2.484	0.719	0.703	0.673	0.651	0.722	4.619	1.935	1.973	1.497	1.504
E	0.333	2.318	0.695	0.703	0.612	0.657	0.686	4.652	1.967	1.988	1.67	1.504
F	0.198	0.2	0.196	0.197	0.2
G	0.202	0.201	0.194	0.194	0.197
H
Cycle 177 (132 min)
	Raw Data (438)
	1	2	3	4	5	6	7	8	9	10	11	12
A	0.322	2.509	0.737	0.729	0.713	0.643	0.713	4.623	1.981	1.934	1.532	1.507
B	0.33	2.365	0.738	0.7	0.691	0.646	0.705	4.63	1.955	1.949	1.517	1.524
C	0.328	2.521	0.725	0.7	1.354	0.611	0.709	4.629	1.942	1.965	1.509	1.503
D	0.33	2.491	0.721	0.705	0.678	0.653	0.724	4.612	1.94	1.979	1.503	1.51
E	0.333	2.322	0.701	0.707	0.612	0.661	0.688	4.646	1.971	1.997	1.676	1.508
F	0.197	0.201	0.195	0.197	0.2
G	0.201	0.202	0.195	0.194	0.198
H
Cycle 178 (132 min 45 s)
	Raw Data (438)
	1	2	3	4	5	6	7	8	9	10	11	12
A	0.322	2.514	0.74	0.732	0.718	0.646	0.715	4.622	1.989	1.94	1.537	1.512
B	0.331	2.352	0.738	0.703	0.693	0.648	0.708	4.628	1.966	1.959	1.522	1.529
C	0.326	2.527	0.726	0.701	1.356	0.615	0.709	4.621	1.948	1.972	1.516	1.509
D	0.329	2.499	0.723	0.706	0.68	0.654	0.725	4.62	1.948	1.986	1.509	1.517
E	0.335	2.328	0.704	0.708	0.611	0.661	0.689	4.649	1.981	2.001	1.682	1.514
F	0.196	0.199	0.195	0.196	0.199
G	0.201	0.199	0.194	0.193	0.199
H
Cycle 179 (133 min 30 s)
	Raw Data (438)
	1	2	3	4	5	6	7	8	9	10	11	12
A	0.324	2.523	0.747	0.734	0.72	0.649	0.72	4.62	1.995	1.949	1.543	1.522
B	0.332	2.402	0.743	0.706	0.699	0.65	0.709	4.628	1.972	1.965	1.529	1.519
C	0.328	2.535	0.733	0.705	1.361	0.617	0.714	4.626	1.957	1.979	1.521	1.517
D	0.331	2.506	0.728	0.709	0.691	0.658	0.728	4.62	1.959	1.996	1.514	1.522
E	0.336	2.334	0.708	0.711	0.615	0.667	0.692	4.642	1.992	2.01	1.686	1.521
F	0.199	0.201	0.195	0.196	0.201
G	0.205	0.201	0.196	0.194	0.199
H
Cycle 180 (134 min 15 s)
	Raw Data (438)
	1	2	3	4	5	6	7	8	9	10	11	12
A	0.323	2.528	0.747	0.734	0.721	0.649	0.718	4.615	2.002	1.953	1.549	1.524
B	0.328	2.378	0.743	0.709	0.701	0.651	0.71	4.625	1.979	1.968	1.533	1.519
C	0.327	2.539	0.734	0.707	1.359	0.617	0.715	4.63	1.961	1.986	1.524	1.519
D	0.329	2.509	0.725	0.713	0.683	0.658	0.728	4.614	1.962	1.998	1.518	1.527
E	0.334	2.341	0.712	0.712	0.627	0.665	0.694	4.645	1.993	2.019	1.693	1.527
F	0.195	0.198	0.193	0.193	0.199
G	0.201	0.198	0.193	0.192	0.196
H
Cycle 181 (135 min)
	Raw Data (438)
	1	2	3	4	5	6	7	8	9	10	11	12
A	0.326	2.534	0.759	0.741	0.722	0.654	0.722	4.617	2.013	1.963	1.556	1.533
B	0.333	2.366	0.75	0.713	0.704	0.655	0.711	4.629	1.988	1.978	1.539	1.619
C	0.329	2.547	0.738	0.712	1.366	0.623	0.718	4.623	1.972	1.996	1.534	1.527
D	0.332	2.518	0.734	0.718	0.689	0.663	0.733	4.616	1.973	2.009	1.526	1.536
E	0.337	2.349	0.716	0.718	0.619	0.669	0.696	4.65	2.005	2.024	1.7	1.533
F	0.197	0.2	0.196	0.197	0.198
G	0.202	0.2	0.194	0.194	0.198
H
Cycle 182 (135 min 45 s)
[truncated: 208 more rows]

## Sheet: Supplementary Figure 7c
Supplementary Figure 7c										raw data for FSEC curve
										NOX5 WT									NOX5_R426A									NOX5_R530A									NOX5_R531A
										[Header]									[Header]									[Header]									[Header]
raw data for gel										Application Name	LabSolutions								Application Name	LabSolutions								Application Name	LabSolutions								Application Name	LabSolutions
										Version	5.97 SP1								Version	5.97 SP1								Version	5.97 SP1								Version	5.97 SP1
										Data File Name	C:\LabSolutions\Data\meiqin\ift-A\20240109_TRP_nox5_mut_runB_TBSlmngCHS_s6-1\nox5_WT_006.lcd								Data File Name	C:\LabSolutions\Data\meiqin\ift-A\20240109_TRP_nox5_mut_runB_TBSlmngCHS_s6-1\mj35_002.lcd								Data File Name	C:\LabSolutions\Data\meiqin\ift-A\20240109_TRP_nox5_mut_runB_TBSlmngCHS_s6-1\mj36_003.lcd								Data File Name	C:\LabSolutions\Data\meiqin\ift-A\20240109_TRP_nox5_mut_runB_TBSlmngCHS_s6-1\mj37_004.lcd
										Output Date	2024-02-17								Output Date	2024-02-17								Output Date	2024-02-17								Output Date	2024-02-17
										Output Time	22:31:01								Output Time	22:31:30								Output Time	22:31:23								Output Time	22:31:16
										[File Information]									[File Information]									[File Information]									[File Information]
										Type	Data File								Type	Data File								Type	Data File								Type	Data File
										Generated	2024-01-09 18:27:25								Generated	2024-01-09 14:25:22								Generated	2024-01-09 15:25:53								Generated	2024-01-09 16:26:23
										Generated by	System Administrator								Generated by	System Administrator								Generated by	System Administrator								Generated by	System Administrator
										Modified	2024-01-09 19:27:50								Modified	2024-01-09 15:25:48								Modified	2024-01-09 16:26:18								Modified	2024-01-09 17:26:48
										Modified by	System Administrator								Modified by	System Administrator								Modified by	System Administrator								Modified by	System Administrator
										[Sample Information]									[Sample Information]									[Sample Information]									[Sample Information]
										Operator Name	System Administrator								Operator Name	System Administrator								Operator Name	System Administrator								Operator Name	System Administrator
										Acquired	2024-01-09 18:27:49								Acquired	2024-01-09 14:25:46								Acquired	2024-01-09 15:26:17								Acquired	2024-01-09 16:26:48
										Sample Type	0:Unknown								Sample Type	0:Unknown								Sample Type	0:Unknown								Sample Type	0:Unknown
										Level	0								Level	0								Level	0								Level	0
										Sample Name	nox5_WT								Sample Name	mj35								Sample Name	mj36								Sample Name	mj37
										Sample ID	nox5_WT								Sample ID	mj35								Sample ID	mj36								Sample ID	mj37
										data1	data2								data1	data2								data1	data2								data1	data2
										[LC Chromatogram(Detector A-Ch1)]									[LC Chromatogram(Detector A-Ch1)]									[LC Chromatogram(Detector A-Ch1)]									[LC Chromatogram(Detector A-Ch1)]
										Interval(msec)	500								Interval(msec)	500								Interval(msec)	500								Interval(msec)	500
										# of Points	7201								# of Points	7201								# of Points	7201								# of Points	7201
										Start Time(min)	0								Start Time(min)	0								Start Time(min)	0								Start Time(min)	0
										End Time(min)	60								End Time(min)	60								End Time(min)	60								End Time(min)	60
										Intensity Units	mV								Intensity Units	mV								Intensity Units	mV								Intensity Units	mV
										Intensity Multiplier	0.001								Intensity Multiplier	0.001								Intensity Multiplier	0.001								Intensity Multiplier	0.001
										Ex. Wavelength(nm)	280								Ex. Wavelength(nm)	280								Ex. Wavelength(nm)	280								Ex. Wavelength(nm)	280
										Em. Wavelength(nm)	350								Em. Wavelength(nm)	350								Em. Wavelength(nm)	350								Em. Wavelength(nm)	350
										R.Time (min)	Intensity								R.Time (min)	Intensity								R.Time (min)	Intensity								R.Time (min)	Intensity
										0	-355								0	-854								0	-1336								0	-1644
										0.00833	-355								0.00833	-854								0.00833	-1336								0.00833	-1644
										0.01667	22								0.01667	-220								0.01667	-22								0.01667	-390
										0.025	32								0.025	-153								0.025	-88								0.025	36
										0.03333	11								0.03333	-176								0.03333	-218								0.03333	-6
										0.04167	-18								0.04167	-91								0.04167	-250								0.04167	-143
										0.05	-161								0.05	-61								0.05	-176								0.05	-190
										0.05833	-427								0.05833	-190								0.05833	-153								0.05833	-217
										0.06667	-596								0.06667	-355								0.06667	-314								0.06667	-289
										0.075	-525								0.075	-419								0.075	-487								0.075	-311
										0.08333	-416								0.08333	-425								0.08333	-714								0.08333	-228
										0.09167	-468								0.09167	-443								0.09167	-902								0.09167	-176
										0.1	-595								0.1	-419								0.1	-983								0.1	-266
										0.10833	-675								0.10833	-338								0.10833	-993								0.10833	-393
										0.11667	-678								0.11667	-203								0.11667	-1027								0.11667	-474
										0.125	-565								0.125	-107								0.125	-1022								0.125	-474
										0.13333	-500								0.13333	-79								0.13333	-1020								0.13333	-440
										0.14167	-567								0.14167	-10								0.14167	-1044								0.14167	-459
										0.15	-776								0.15	45								0.15	-1112								0.15	-592
										0.15833	-986								0.15833	7								0.15833	-1112								0.15833	-709
										0.16667	-1057								0.16667	-80								0.16667	-979								0.16667	-770
										0.175	-1019								0.175	-244								0.175	-838								0.175	-779
										0.18333	-849								0.18333	-447								0.18333	-749								0.18333	-726
										0.19167	-731								0.19167	-585								0.19167	-673								0.19167	-628
										0.2	-788								0.2	-656								0.2	-713								0.2	-562
										0.20833	-948								0.20833	-561								0.20833	-781								0.20833	-635
										0.21667	-992								0.21667	-411								0.21667	-876								0.21667	-765
										0.225	-933								0.225	-492								0.225	-979								0.225	-807
										0.23333	-843								0.23333	-648								0.23333	-1096								0.23333	-884
										0.24167	-785								0.24167	-656								0.24167	-1282								0.24167	-944
										0.25	-839								0.25	-534								0.25	-1370								0.25	-987
										0.25833	-930								0.25833	-502								0.25833	-1390								0.25833	-971
										0.26667	-936								0.26667	-562								0.26667	-1411								0.26667	-1011
										0.275	-884								0.275	-525								0.275	-1399								0.275	-1137
										0.28333	-877								0.28333	-547								0.28333	-1410								0.28333	-1284
										0.29167	-891								0.29167	-606								0.29167	-1426								0.29167	-1437
										0.3	-965								0.3	-682								0.3	-1431								0.3	-1534
										0.30833	-982								0.30833	-727								0.30833	-1488								0.30833	-1590
										0.31667	-953								0.31667	-761								0.31667	-1474								0.31667	-1588
										0.325	-952								0.325	-852								0.325	-1407								0.325	-1700
										0.33333	-986								0.33333	-876								0.33333	-1333								0.33333	-1788
										0.34167	-1089								0.34167	-904								0.34167	-1301								0.34167	-1831
										0.35	-1181								0.35	-969								0.35	-1374								0.35	-1808
										0.35833	-1299								0.35833	-1021								0.35833	-1466								0.35833	-1746
										0.36667	-1464								0.36667	-1009								0.36667	-1566								0.36667	-1672
										0.375	-1649								0.375	-994								0.375	-1631								0.375	-1685
										0.38333	-1837								0.38333	-964								0.38333	-1677								0.38333	-1748									ID#	Name	k'
										0.39167	-1923								0.39167	-885								0.39167	-1805								0.39167	-1797											0
										0.4	-1913								0.4	-802								0.4	-1898								0.4	-1840											1.515
										0.40833	-1912								0.40833	-822								0.40833	-1914								0.40833	-1874											2.596
										0.41667	-2002								0.41667	-990								0.41667	-1894								0.41667	-1873											2.963
										0.425	-2093								0.425	-1168								0.425	-1831								0.425	-1868											3.57
										0.43333	-2235								0.43333	-1174								0.43333	-1781								0.43333	-1764											4.076
										0.44167	-2357								0.44167	-1033								0.44167	-1861								0.44167	-1682											4.523
										0.45	-2391								0.45	-966								0.45	-1886								0.45	-1712											4.918
										0.45833	-2293								0.45833	-992								0.45833	-1723								0.45833	-1780											5.409
										0.46667	-2353								0.46667	-996								0.46667	-1648								0.46667	-1895											6.38
										0.475	-2546								0.475	-988								0.475	-1865								0.475	-2012											6.918
										0.48333	-2635								0.48333	-989								0.48333	-2029								0.48333	-1991											7.577
										0.49167	-2622								0.49167	-941								0.49167	-2049								0.49167	-1878											8.536
										0.5	-2586								0.5	-831								0.5	-1997								0.5	-1833											9.046
										0.50833	-2563								0.50833	-723								0.50833	-1976								0.50833	-1845											9.858
										0.51667	-2589								0.51667	-746								0.51667	-1985								0.51667	-1855											11.264
										0.525	-2614								0.525	-869								0.525	-2036								0.525	-1926											12.145
										0.53333	-2673								0.53333	-989								0.53333	-2135								0.53333	-2080											12.437
										0.54167	-2665								0.54167	-1096								0.54167	-2136								0.54167	-2261											12.849
										0.55	-2577								0.55	-1115								0.55	-2045								0.55	-2338											13.359
										0.55833	-2523								0.55833	-1027								0.55833	-2024								0.55833	-2400											13.951
										0.56667	-2573								0.56667	-947								0.56667	-2062								0.56667	-2569											14.745
										0.575	-2640								0.575	-895								0.575	-2032								0.575	-2751											15.107
										0.58333	-2740								0.58333	-844								0.58333	-2120								0.58333	-2773											16.35
										0.59167	-2893								0.59167	-905								0.59167	-2260								0.59167	-2648											16.723
										0.6	-3072								0.6	-1000								0.6	-2315								0.6	-2590											16.987
										0.60833	-3258								0.60833	-986								0.60833	-2354								0.60833	-2593											17.346
										0.61667	-3317								0.61667	-938								0.61667	-2387								0.61667	-2538											18.539
										0.625	-3291								0.625	-938								0.625	-2423								0.625	-2575											18.774
										0.63333	-3413								0.63333	-913								0.63333	-2488								0.63333	-2699											19.253
										0.64167	-3570								0.64167	-852								0.64167	-2626								0.64167	-2763											19.682
										0.65	-3665								0.65	-900								0.65	-2718								0.65	-2858											20.111
										0.65833	-3714								0.65833	-1007								0.65833	-2692								0.65833	-3005											20.973
										0.66667	-3691								0.66667	-1010								0.66667	-2622								0.66667	-3020											21.793
										0.675	-3738								0.675	-957								0.675	-2580								0.675	-2971											23.077
										0.68333	-3856								0.68333	-952								0.68333	-2605								0.68333	-2961											23.494
										0.69167	-3867								0.69167	-918								0.69167	-2526								0.69167	-3006											24.228
										0.7	-3741								0.7	-869								0.7	-2562								0.7	-3002											24.687
										0.70833	-3735								0.70833	-851								0.70833	-2767								0.70833	-2886											24.95
										0.71667	-3871								0.71667	-841								0.71667	-3015								0.71667	-2788											25.324
										0.725	-4059								0.725	-908								0.725	-3179								0.725	-2827											26.636
										0.73333	-4228								0.73333	-1095								0.73333	-3197								0.73333	-2881											27.685
										0.74167	-4348								0.74167	-1176								0.74167	-3165								0.74167	-2890											32.424
										0.75	-4334								0.75	-1094								0.75	-3077								0.75	-2933											33.063
										0.75833	-4296								0.75833	-1069								0.75833	-2972								0.75833	-2958											33.495
										0.76667	-4280								0.76667	-1120								0.76667	-2883								0.76667	-2962											33.849
										0.775	-4231								0.775	-1136								0.775	-2812								0.775	-2905											36.565
										0.78333	-4217								0.78333	-1241								0.78333	-2825								0.78333	-2779											39.864
										0.79167	-4319								0.79167	-1265								0.79167	-2919								0.79167	-2684											40.834
										0.8	-4424								0.8	-1225								0.8	-2883								0.8	-2776											41.667
										0.80833	-4515								0.80833	-1218								0.80833	-2843								0.80833	-2911											41.993
										0.81667	-4582								0.81667	-1235								0.81667	-2938								0.81667	-3033											42.431
										0.825	-4637								0.825	-1356								0.825	-3098								0.825	-3213											43.044
										0.83333	-4747								0.83333	-1449								0.83333	-3188								0.83333	-3341											43.793
										0.84167	-4870								0.84167	-1509								0.84167	-3242								0.84167	-3435											44.09
										0.85	-4998								0.85	-1523								0.85	-3354								0.85	-3520											45.098
										0.85833	-5067								0.85833	-1600								0.85833	-3422								0.85833	-3515											45.527
										0.86667	-4931								0.86667	-1607								0.86667	-3417								0.86667	-3462											46.146
										0.875	-4799								0.875	-1514								0.875	-3454								0.875	-3437											46.526
										0.88333	-4722								0.88333	-1371								0.88333	-3449								0.88333	-3405											47.244
										0.89167	-4685								0.89167	-1277								0.89167	-3404								0.89167	-3290											47.707
										0.9	-4639								0.9	-1187								0.9	-3427								0.9	-3226											48.2
										0.90833	-4647								0.90833	-1146								0.90833	-3442								0.90833	-3219											48.788
										0.91667	-4749								0.91667	-1221								0.91667	-3473								0.91667	-3211											49.137
										0.925	-4848								0.925	-1220								0.925	-3496								0.925	-3312											49.494
										0.93333	-4945								0.93333	-1086								0.93333	-3414								0.93333	-3424											50.162
										0.94167	-5026								0.94167	-1078								0.94167	-3299								0.94167	-3462											50.691
										0.95	-5093								0.95	-1212								0.95	-3182								0.95	-3548											51.348
										0.95833	-5129								0.95833	-1261								0.95833	-3281								0.95833	-3652											52.039
										0.96667	-5153								0.96667	-1211								0.96667	-3512								0.96667	-3753											53.178
										0.975	-5217								0.975	-1099								0.975	-3706								0.975	-3785											53.524
										0.98333	-5239								0.98333	-1049								0.98333	-3859								0.98333	-3760											53.935
										0.99167	-5251								0.99167	-1005								0.99167	-3882								0.99167	-3699											54.215
										1	-5345								1	-956								1	-3772								1	-3573											55.459
										1.00833	-5435								1.00833	-942								1.00833	-3673								1.00833	-3485											55.911
										1.01667	-5525								1.01667	-999								1.01667	-3580								1.01667	-3441											57.041
										1.025	-5668								1.025	-1148								1.025	-3494								1.025	-3611											57.484
										1.03333	-5809								1.03333	-1298								1.03333	-3538								1.03333	-3860											58.084
										1.04167	-5938								1.04167	-1407								1.04167	-3615								1.04167	-4194											59.475
										1.05	-6025								1.05	-1605								1.05	-3666								1.05	-4515											59.817
										1.05833	-6034								1.05833	-1818								1.05833	-3769								1.05833	-4679											60.839
										1.06667	-6089								1.06667	-1899								1.06667	-3982								1.06667	-4721											61.508
										1.075	-6083								1.075	-1905								1.075	-4190								1.075	-4692											62.264
										1.08333	-5995								1.08333	-1837								1.08333	-4206								1.08333	-4612											63.068
										1.09167	-5873								1.09167	-1735								1.09167	-4076								1.09167	-4458											63.576
										1.1	-5842								1.1	-1566								1.1	-3959								1.1	-4287											64.156
										1.10833	-5975								1.10833	-1475								1.10833	-3937								1.10833	-4302											65.141
										1.11667	-6105								1.11667	-1419								1.11667	-4110								1.11667	-4470											65.545
										1.125	-6134								1.125	-1426								1.125	-4282								1.125	-4742											66.404
										1.13333	-6213								1.13333	-1560								1.13333	-4364								1.13333	-4960											66.815
										1.14167	-6279								1.14167	-1701								1.14167	-4324								1.14167	-4961											67.569
										1.15	-6310								1.15	-1731								1.15	-4314								1.15	-4817											68.253
										1.15833	-6377								1.15833	-1732								1.15833	-4408								1.15833	-4669											69.486
										1.16667	-6457								1.16667	-1729								1.16667	-4548								1.16667	-4585											70.138
										1.175	-6610								1.175	-1729								1.175	-4695								1.175	-4479											70.688
										1.18333	-6766								1.18333	-1728								1.18333	-4734								1.18333	-4440											71.215
										1.19167	-6883								1.19167	-1684								1.19167	-4648								1.19167	-4501											71.677
										1.2	-6941								1.2	-1666								1.2	-4512								1.2	-4583											72.145
										1.20833	-6927								1.20833	-1681								1.20833	-4383								1.20833	-4596											72.919
										1.21667	-6965								1.21667	-1632								1.21667	-4290								1.21667	-4524											73.208
										1.225	-6995								1.225	-1593								1.225	-4249								1.225	-4596											73.937
										1.23333	-7020								1.23333	-1596								1.23333	-4223								1.23333	-4739											74.253
										1.24167	-7015								1.24167	-1588								1.24167	-4170								1.24167	-4798											74.708
										1.25	-7056								1.25	-1588								1.25	-4155								1.25	-4803											75.041
										1.25833	-7100								1.25833	-1595								1.25833	-4190								1.25833	-4848											75.695
										1.26667	-7072								1.26667	-1549								1.26667	-4274								1.26667	-4804											76.113
										1.275	-7063								1.275	-1571								1.275	-4387								1.275	-4612											76.504
										1.28333	-7065								1.28333	-1672								1.28333	-4485								1.28333	-4585											76.764
										1.29167	-7069								1.29167	-1643								1.29167	-4606								1.29167	-4735											77.612
										1.3	-7030								1.3	-1543								1.3	-4743								1.3	-4815											78.033
										1.30833	-7002								1.30833	-1472								1.30833	-4837								1.30833	-4879											78.981
										1.31667	-7147								1.31667	-1425								1.31667	-4956								1.31667	-4895											79.315
										1.325	-7255								1.325	-1421								1.325	-5139								1.325	-4910											80.535
										1.33333	-7303								1.33333	-1453								1.33333	-5264								1.33333	-5030											81.252
										1.34167	-7352								1.34167	-1465								1.34167	-5298								1.34167	-5202											82.433
										1.35	-7357								1.35	-1505								1.35	-5312								1.35	-5342											83.748
										1.35833	-7282								1.35833	-1559								1.35833	-5343								1.35833	-5415											84.614
										1.36667	-7262								1.36667	-1692								1.36667	-5368								1.36667	-5414											85.29
										1.375	-7316								1.375	-1719								1.375	-5307								1.375	-5378											86.124
										1.38333	-7408								1.38333	-1624								1.38333	-5171								1.38333	-5390											86.808
										1.39167	-7508								1.39167	-1681								1.39167	-5114								1.39167	-5434											87.537
										1.4	-7456								1.4	-1896								1.4	-5158								1.4	-5390											88.017
										1.40833	-7432								1.40833	-1991								1.40833	-5163								1.40833	-5301											88.488
										1.41667	-7578								1.41667	-1857								1.41667	-5182								1.41667	-5316											89.763
										1.425	-7752								1.425	-1652								1.425	-5255								1.425	-5443											90.064
										1.43333	-7839								1.43333	-1505								1.43333	-5296								1.43333	-5534											90.697
										1.44167	-7807								1.44167	-1554								1.44167	-5265								1.44167	-5551											91.218
										1.45	-7704								1.45	-1727								1.45	-5272								1.45	-5454											91.634
										1.45833	-7643								1.45833	-1914								1.45833	-5305								1.45833	-5325											92.811
										1.46667	-7602								1.46667	-2022								1.46667	-5371								1.46667	-5238											93.121
										1.475	-7634								1.475	-2049								1.475	-5348								1.475	-5186											93.372
										1.48333	-7753								1.48333	-2084								1.48333	-5281								1.48333	-5252											93.892
										1.49167	-7867								1.49167	-2088								1.49167	-5272								1.49167	-5266											94.305
										1.5	-7919								1.5	-2103								1.5	-5235								1.5	-5362											94.838
										1.50833	-7957								1.50833	-2076								1.50833	-5197								1.50833	-5594											95.563
										1.51667	-7992								1.51667	-1960								1.51667	-5203								1.51667	-5778											95.826
										1.525	-7937								1.525	-1871								1.525	-5251								1.525	-5918											96.702
										1.53333	-7903								1.53333	-1840								1.53333	-5227								1.53333	-5996											97.139
										1.54167	-7908								1.54167	-1867								1.54167	-5160								1.54167	-6095											97.854
										1.55	-7948								1.55	-1906								1.55	-5068								1.55	-6150											98.572
										1.55833	-8105								1.55833	-1886								1.55833	-4962								1.55833	-6032											100.004
										1.56667	-8253								1.56667	-1841								1.56667	-4920								1.56667	-5882											101.087
										1.575	-8259								1.575	-1857								1.575	-4964								1.575	-5810											101.472
										1.58333	-8312								1.58333	-1880								1.58333	-4985								1.58333	-5791											101.863
										1.59167	-8344								1.59167	-1875								1.59167	-4989								1.59167	-5825											102.884
										1.6	-8343								1.6	-1918								1.6	-4971								1.6	-5785											108.148
										1.60833	-8392								1.60833	-2048								1.60833	-5036								1.60833	-5768											112.689
										1.61667	-8439								1.61667	-2207								1.61667	-5209								1.61667	-5829											113.562
										1.625	-8458								1.625	-2277								1.625	-5355								1.625	-5907											114.71
										1.63333	-8537								1.63333	-2251								1.63333	-5525								1.63333	-5967											115.992
										1.64167	-8646								1.64167	-2177								1.64167	-5648								1.64167	-6056											118.409
										1.65	-8691								1.65	-2176								1.65	-5675								1.65	-6163											193.195
										1.65833	-8666								1.65833	-2316								1.65833	-5595								1.65833	-6188											205.5
										1.66667	-8637								1.66667	-2529								1.66667	-5431								1.66667	-6186											222.116
										1.675	-8519								1.675	-2717								1.675	-5287								1.675	-6194											222.765
										1.68333	-8480								1.68333	-2785								1.68333	-5304								1.68333	-6176											223.252
										1.69167	-8516								1.69167	-2806								1.69167	-5385								1.69167	-6025											223.975
										1.7	-8551								1.7	-2856								1.7	-5486								1.7	-5980											229.759
										1.70833	-8612								1.70833	-2973								1.70833	-5572								1.70833	-5967											254.964
										1.71667	-8667								1.71667	-3031								1.71667	-5610								1.71667	-5956											255.34
										1.725	-8711								1.725	-2890								1.725	-5749								1.725	-6020											256.633
										1.73333	-8801								1.73333	-2801								1.73333	-5829								1.73333	-6052											257.02
										1.74167	-8865								1.74167	-2751								1.74167	-5874								1.74167	-6041											258.331
										1.75	-8951								1.75	-2739								1.75	-5860								1.75	-6094											259.135
										1.75833	-9038								1.75833	-2636								1.75833	-5867								1.75833	-6108											260.011
										1.76667	-9049								1.76667	-2492								1.76667	-5841								1.76667	-6080											261.594
										1.775	-9071								1.775	-2543								1.775	-5783								1.775	-6126											262.673
										1.78333	-8981								1.78333	-2751								1.78333	-5764								1.78333	-6114											264.161
										1.79167	-8834								1.79167	-2875								1.79167	-5716								1.79167	-6140											264.809
										1.8	-8681								1.8	-2808								1.8	-5612								1.8	-6133											266.461
										1.80833	-8681								1.80833	-2788								1.80833	-5512								1.80833	-6080											267.881
										1.81667	-8705								1.81667	-2770								1.81667	-5404								1.81667	-6117											268.481
										1.825	-8713								1.825	-2658								1.825	-5404								1.825	-6231											268.915
										1.83333	-8740								1.83333	-2550								1.83333	-5446								1.83333	-6287											269.4
										1.84167	-8766								1.84167	-2514								1.84167	-5455								1.84167	-6269											269.796
										1.85	-8881								1.85	-2427								1.85	-5569								1.85	-6300											270.599
										1.85833	-8988								1.85833	-2359								1.85833	-5749								1.85833	-6401											271.117
										1.86667	-9042								1.86667	-2347								1.86667	-5811								1.86667	-6556											271.642
										1.875	-9089								1.875	-2453								1.875	-5802								1.875	-6618											272.234
										1.88333	-9069								1.88333	-2486								1.88333	-5756								1.88333	-6527											272.734
										1.89167	-9086								1.89167	-2382								1.89167	-5737								1.89167	-6388											273.576
										1.9	-9168								1.9	-2234								1.9	-5734								1.9	-6251											274.14
										1.90833	-9333								1.90833	-2185								1.90833	-5763								1.90833	-6232											274.732
										1.91667	-9383								1.91667	-2225								1.91667	-5850								1.91667	-6356											275.061
										1.925	-9374								1.925	-2218								1.925	-5968								1.925	-6456											275.641
										1.93333	-9370								1.93333	-2225								1.93333	-6034								1.93333	-6509											276.399
										1.94167	-9371								1.94167	-2313								1.94167	-6047								1.94167	-6489											276.991
										1.95	-9321								1.95	-2334								1.95	-5960								1.95	-6395											277.646
										1.95833	-9266								1.95833	-2340								1.95833	-5939								1.95833	-6449											278.118
										1.96667	-9245								1.96667	-2364								1.96667	-5952								1.96667	-6565											278.732
										1.975	-9303								1.975	-2376								1.975	-5905								1.975	-6585											279.862
										1.98333	-9377								1.98333	-2312								1.98333	-5755								1.98333	-6464											280.236
										1.99167	-9362								1.99167	-2140								1.99167	-5681								1.99167	-6313											281.241
										2	-9295								2	-2060								2	-5638								2	-6125											281.767
										2.00833	-9266								2.00833	-2148								2.00833	-5640								2.00833	-6044											282.47
										2.01667	-9289								2.01667	-2344								2.01667	-5726								2.01667	-6187											282.817
										2.025	-9310								2.025	-2468								2.025	-5748								2.025	-6443											283.243
										2.03333	-9391								2.03333	-2548								2.03333	-5781								2.03333	-6694											283.854
										2.04167	-9529								2.04167	-2603								2.04167	-5923								2.04167	-6741											284.404
										2.05	-9635								2.05	-2614								2.05	-6038								2.05	-6723											284.942
										2.05833	-9697								2.05833	-2569								2.05833	-6171								2.05833	-6811											285.808
										2.06667	-9736								2.06667	-2484								2.06667	-6225								2.06667	-6845											286.708
										2.075	-9742								2.075	-2375								2.075	-6214								2.075	-6752											287.09
										2.08333	-9778								2.08333	-2383								2.08333	-6246								2.08333	-6660											288.656
										2.09167	-9805								2.09167	-2385								2.09167	-6220								2.09167	-6646											289.883
										2.1	-9783								2.1	-2330								2.1	-6212								2.1	-6629											290.287
										2.10833	-9797								2.10833	-2277								2.10833	-6200								2.10833	-6667											290.561
										2.11667	-9868								2.11667	-2287								2.11667	-6181								2.11667	-6707											291.224
										2.125	-9862								2.125	-2402								2.125	-6193								2.125	-6762											291.77
										2.13333	-9774								2.13333	-2503								2.13333	-6331								2.13333	-6868											292.311
										2.14167	-9694								2.14167	-2519								2.14167	-6535								2.14167	-6864											292.902
										2.15	-9682								2.15	-2583								2.15	-6638								2.15	-6749											294.242
										2.15833	-9685								2.15833	-2543								2.15833	-6605								2.15833	-6578											294.553
										2.16667	-9602								2.16667	-2463								2.16667	-6478								2.16667	-6437											294.855
										2.175	-9505								2.175	-2408								2.175	-6385								2.175	-6465											295.153
										2.18333	-9508								2.18333	-2412								2.18333	-6343								2.18333	-6606											295.404
										2.19167	-9536								2.19167	-2579								2.19167	-6283								2.19167	-6764											295.788
										2.2	-9531								2.2	-2798								2.2	-6194								2.2	-6882											297.539
										2.20833	-9613								2.20833	-2918								2.20833	-6245								2.20833	-6957
										2.21667	-9648								2.21667	-2935								2.21667	-6376								2.21667	-7004
										2.225	-9592								2.225	-2933								2.225	-6507								2.225	-6915
										2.23333	-9596								2.23333	-2914								2.23333	-6511								2.23333	-6753
										2.24167	-9664								2.24167	-2888								2.24167	-6457								2.24167	-6613
										2.25	-9755								2.25	-2820								2.25	-6371								2.25	-6588
										2.25833	-9850								2.25833	-2688								2.25833	-6265								2.25833	-6689
										2.26667	-9853								2.26667	-2677								2.26667	-6129								2.26667	-6885
										2.275	-9759								2.275	-2656								2.275	-6070								2.275	-7048
										2.28333	-9814								2.28333	-2643								2.28333	-6103								2.28333	-7074
										2.29167	-9971								2.29167	-2673								2.29167	-6220								2.29167	-7025
										2.3	-10011								2.3	-2608								2.3	-6347								2.3	-6977
										2.30833	-9859								2.30833	-2540								2.30833	-6405								2.30833	-7040
										2.31667	-9673								2.31667	-2562								2.31667	-6482								2.31667	-7046
										2.325	-9688								2.325	-2589								2.325	-6539								2.325	-6957
										2.33333	-9917								2.33333	-2594								2.33333	-6550								2.33333	-6974
										2.34167	-10153								2.34167	-2540								2.34167	-6338								2.34167	-7073
										2.35	-10177								2.35	-2556								2.35	-6171								2.35	-7183
										2.35833	-10061								2.35833	-2711								2.35833	-6152								2.35833	-7263
										2.36667	-10037								2.36667	-2662								2.36667	-6183								2.36667	-7168
										2.375	-10087								2.375	-2488								2.375	-6231								2.375	-7020
										2.38333	-10135								2.38333	-2380								2.38333	-6358								2.38333	-6942
										2.39167	-10230								2.39167	-2399								2.39167	-6490								2.39167	-6995
										2.4	-10244								2.4	-2516								2.4	-6519								2.4	-7071
										2.40833	-10190								2.40833	-2597								2.40833	-6428								2.40833	-6992
										2.41667	-10175								2.41667	-2661								2.41667	-6364								2.41667	-6895
										2.425	-10238								2.425	-2716								2.425	-6397								2.425	-6841
										2.43333	-10364								2.43333	-2679								2.43333	-6356								2.43333	-6770
										2.44167	-10418								2.44167	-2626								2.44167	-6315								2.44167	-6603
										2.45	-10368								2.45	-2580								2.45	-6294								2.45	-6562
										2.45833	-10372								2.45833	-2616								2.45833	-6287								2.45833	-6598
										2.46667	-10404								2.46667	-2737								2.46667	-6224								2.46667	-6638
										2.475	-10464								2.475	-2846								2.475	-6199								2.475	-6644
										2.48333	-10554								2.48333	-2920								2.48333	-6257								2.48333	-6644
										2.49167	-10597								2.49167	-2999								2.49167	-6304								2.49167	-6776
										2.5	-10578								2.5	-3054								2.5	-6233								2.5	-6897
										2.50833	-10552								2.50833	-2999								2.50833	-6137								2.50833	-6914
										2.51667	-10499								2.51667	-2969								2.51667	-6098								2.51667	-6926
										2.525	-10537								2.525	-2902								2.525	-6234								2.525	-7033
										2.53333	-10590								2.53333	-2893								2.53333	-6446								2.53333	-7221
										2.54167	-10536								2.54167	-2824								2.54167	-6616								2.54167	-7346
										2.55	-10320								2.55	-2725								2.55	-6768								2.55	-7374
										2.55833	-10158								2.55833	-2595								2.55833	-6853								2.55833	-7325
										2.56667	-10180								2.56667	-2554								2.56667	-6792								2.56667	-7321
										2.575	-10306								2.575	-2503								2.575	-6507								2.575	-7253
										2.58333	-10465								2.58333	-2359								2.58333	-6223								2.58333	-7176
										2.59167	-10516								2.59167	-2241								2.59167	-6237								2.59167	-7171
										2.6	-10537								2.6	-2254								2.6	-6444								2.6	-7222
										2.60833	-10617								2.60833	-2356								2.60833	-6597								2.60833	-7255
										2.61667	-10677								2.61667	-2546								2.61667	-6769								2.61667	-7195
										2.625	-10669								2.625	-2763								2.625	-6920								2.625	-7127
										2.63333	-10715								2.63333	-2955								2.63333	-7053								2.63333	-7160
										2.64167	-10845								2.64167	-3080								2.64167	-6992								2.64167	-7226
										2.65	-10933								2.65	-3104								2.65	-6951								2.65	-7301
										2.65833	-10912								2.65833	-3072								2.65833	-7035								2.65833	-7286
										2.66667	-10820								2.66667	-3030								2.66667	-7187								2.66667	-7226
										2.675	-10742								2.675	-3074								2.675	-7335								2.675	-7188
										2.68333	-10665								2.68333	-3180								2.68333	-7372								2.68333	-7148
										2.69167	-10700								2.69167	-3214								2.69167	-7386								2.69167	-7168
										2.7	-10800								2.7	-3200								2.7	-7357								2.7	-7257
										2.70833	-10864								2.70833	-3212								2.70833	-7171								2.70833	-7333
										2.71667	-10907								2.71667	-3173								2.71667	-6936								2.71667	-7318
										2.725	-10943								2.725	-3123								2.725	-6858								2.725	-7288
										2.73333	-10922								2.73333	-3085								2.73333	-6882								2.73333	-7432
										2.74167	-10774								2.74167	-3097								2.74167	-6910								2.74167	-7468
										2.75	-10581								2.75	-3170								2.75	-7034								2.75	-7364
										2.75833	-10407								2.75833	-3309								2.75833	-7189								2.75833	-7250
										2.76667	-10302								2.76667	-3435								2.76667	-7369								2.76667	-7176
										2.775	-10285								2.775	-3455								2.775	-7492								2.775	-7238
										2.78333	-10408								2.78333	-3327								2.78333	-7473								2.78333	-7349
										2.79167	-10585								2.79167	-3108								2.79167	-7420								2.79167	-7419
										2.8	-10712								2.8	-3081								2.8	-7337								2.8	-7476
										2.80833	-10787								2.80833	-3100								2.80833	-7295								2.80833	-7537
										2.81667	-10814								2.81667	-3016								2.81667	-7191								2.81667	-7657
										2.825	-10846								2.825	-3004								2.825	-7018								2.825	-7843
										2.83333	-10923								2.83333	-3002								2.83333	-6993								2.83333	-7963
										2.84167	-10972								2.84167	-2971								2.84167	-7021								2.84167	-7921
										2.85	-10903								2.85	-2927								2.85	-7074								2.85	-7806
										2.85833	-10773								2.85833	-2867								2.85833	-7062								2.85833	-7656
										2.86667	-10652								2.86667	-2809								2.86667	-6913								2.86667	-7585
										2.875	-10655								2.875	-2840								2.875	-6834								2.875	-7605
										2.88333	-10758								2.88333	-3007								2.88333	-6900								2.88333	-7712
										2.89167	-10858								2.89167	-3138								2.89167	-7017								2.89167	-7826
										2.9	-10871								2.9	-3150								2.9	-7110								2.9	-7816
										2.90833	-10861								2.90833	-3127								2.90833	-7180								2.90833	-7759
										2.91667	-10883								2.91667	-3104								2.91667	-7246								2.91667	-7729
										2.925	-10988								2.925	-3054								2.925	-7276								2.925	-7771
										2.93333	-11079								2.93333	-3005								2.93333	-7339								2.93333	-7860
										2.94167	-11096								2.94167	-2872								2.94167	-7432								2.94167	-7874
										2.95	-11090								2.95	-2749								2.95	-7570								2.95	-7875
										2.95833	-11002								2.95833	-2810								2.95833	-7589								2.95833	-7838
										2.96667	-10869								2.96667	-3027								2.96667	-7541								2.96667	-7757
										2.975	-10803								2.975	-3140								2.975	-7491								2.975	-7689
										2.98333	-10863								2.98333	-3136								2.98333	-7520								2.98333	-7600
										2.99167	-10968								2.99167	-3155								2.99167	-7536								2.99167	-7603
										3	-10983								3	-3207								3	-7568								3	-7722
										3.00833	-11068								3.00833	-3239								3.00833	-7638								3.00833	-7809
										3.01667	-11170								3.01667	-3197								3.01667	-7675								3.01667	-7695
										3.025	-11270								3.025	-3044								3.025	-7738								3.025	-7612
										3.03333	-11350								3.03333	-2859								3.03333	-7838								3.03333	-7617
										3.04167	-11334								3.04167	-2749								3.04167	-7782								3.04167	-7704
										3.05	-11313								3.05	-2746								3.05	-7576								3.05	-7811
										3.05833	-11321								3.05833	-2844								3.05833	-7438								3.05833	-7768
										3.06667	-11253								3.06667	-2966								3.06667	-7350								3.06667	-7683
										3.075	-11139								3.075	-3021								3.075	-7324								3.075	-7692
										3.08333	-10996								3.08333	-2992								3.08333	-7406								3.08333	-7735
										3.09167	-10855								3.09167	-2937								3.09167	-7529								3.09167	-7734
										3.1	-10840								3.1	-2910								3.1	-7605								3.1	-7683
										3.10833	-10944								3.10833	-2893								3.10833	-7700								3.10833	-7666
										3.11667	-11090								3.11667	-2889								3.11667	-7800								3.11667	-7635
										3.125	-11158								3.125	-2858								3.125	-7803								3.125	-7654
										3.13333	-11132								3.13333	-2753								3.13333	-7745								3.13333	-7639
										3.14167	-11100								3.14167	-2651								3.14167	-7714								3.14167	-7526
										3.15	-11123								3.15	-2646								3.15	-7720								3.15	-7524
										3.15833	-11117								3.15833	-2800								3.15833	-7638								3.15833	-7689
										3.16667	-11177								3.16667	-2868								3.16667	-7493								3.16667	-7823
										3.175	-11197								3.175	-2765								3.175	-7422								3.175	-7855
										3.18333	-11073								3.18333	-2734								3.18333	-7518								3.18333	-7876
										3.19167	-10960								3.19167	-2787								3.19167	-7659								3.19167	-7858
										3.2	-10966								3.2	-2891								3.2	-7722								3.2	-7859
										3.20833	-11034								3.20833	-2901								3.20833	-7689								3.20833	-7749
										3.21667	-11052								3.21667	-2945								3.21667	-7678								3.21667	-7704
										3.225	-11135								3.225	-3077								3.225	-7709								3.225	-7726
										3.23333	-11159								3.23333	-3201								3.23333	-7673								3.23333	-7755
										3.24167	-11194								3.24167	-3214								3.24167	-7545								3.24167	-7787
										3.25	-11309								3.25	-3180								3.25	-7514								3.25	-7804
										3.25833	-11305								3.25833	-3092								3.25833	-7558								3.25833	-7739
										3.26667	-11251								3.26667	-3035								3.26667	-7657								3.26667	-7682
										3.275	-11061								3.275	-3086								3.275	-7687								3.275	-7662
										3.28333	-10992								3.28333	-3133								3.28333	-7627								3.28333	-7755
										3.29167	-11039								3.29167	-3109								3.29167	-7637								3.29167	-7982
										3.3	-11036								3.3	-3018								3.3	-7664								3.3	-8164
										3.30833	-11029								3.30833	-2916								3.30833	-7679								3.30833	-8255
										3.31667	-11006								3.31667	-2867								3.31667	-7753								3.31667	-8246
										3.325	-10984								3.325	-2903								3.325	-7820								3.325	-8168
										3.33333	-11005								3.33333	-2935								3.33333	-7828								3.33333	-8122
										3.34167	-11059								3.34167	-3044								3.34167	-7814								3.34167	-8133
										3.35	-11094								3.35	-3117								3.35	-7831								3.35	-8252
										3.35833	-11159								3.35833	-3057								3.35833	-7876								3.35833	-8439
										3.36667	-11254								3.36667	-2989								3.36667	-7913								3.36667	-8580
										3.375	-11396								3.375	-2915								3.375	-7943								3.375	-8664
										3.38333	-11553								3.38333	-2857								3.38333	-7887								3.38333	-8659
										3.39167	-11587								3.39167	-2867								3.39167	-7804								3.39167	-8596
										3.4	-11544								3.4	-2877								3.4	-7730								3.4	-8625
										3.40833	-11497								3.40833	-2824								3.40833	-7782								3.40833	-8729
										3.41667	-11379								3.41667	-2780								3.41667	-7828								3.41667	-8859
										3.425	-11218								3.425	-2857								3.425	-7792								3.425	-8934
										3.43333	-11045								3.43333	-2968								3.43333	-7808								3.43333	-8914
										3.44167	-10995								3.44167	-3026								3.44167	-7888								3.44167	-8787
										3.45	-11047								3.45	-2994								3.45	-7857								3.45	-8605
										3.45833	-11106								3.45833	-2950								3.45833	-7762								3.45833	-8500
										3.46667	-11140								3.46667	-2927								3.46667	-7785								3.46667	-8452
										3.475	-11164								3.475	-2910								3.475	-7847								3.475	-8506
										3.48333	-11162								3.48333	-2814								3.48333	-7901								3.48333	-8601
										3.49167	-11190								3.49167	-2638								3.49167	-7946								3.49167	-8585
										3.5	-11239								3.5	-2544								3.5	-8050								3.5	-8565
										3.50833	-11276								3.50833	-2660								3.50833	-8158								3.50833	-8606
										3.51667	-11216								3.51667	-2772								3.51667	-8216								3.51667	-8613
										3.525	-11098								3.525	-2854								3.525	-8038								3.525	-8529
										3.53333	-11046								3.53333	-2907								3.53333	-7785								3.53333	-8392
										3.54167	-11099								3.54167	-2983								3.54167	-7654								3.54167	-8330
										3.55	-11174								3.55	-3032								3.55	-7632								3.55	-8411
										3.55833	-11216								3.55833	-3059								3.55833	-7675								3.55833	-8543
										3.56667	-11233								3.56667	-3060								3.56667	-7713								3.56667	-8638
										3.575	-11275								3.575	-2996								3.575	-7750								3.575	-8633
										3.58333	-11342								3.58333	-2896								3.58333	-7766								3.58333	-8506
										3.59167	-11385								3.59167	-2810								3.59167	-7762								3.59167	-8398
										3.6	-11371								3.6	-2744								3.6	-7819								3.6	-8432
										3.60833	-11349								3.60833	-2716								3.60833	-7892								3.60833	-8504
										3.61667	-11303								3.61667	-2762								3.61667	-7848								3.61667	-8543
										3.625	-11226								3.625	-2923								3.625	-7748								3.625	-8525
										3.63333	-11085								3.63333	-3142								3.63333	-7689								3.63333	-8470
										3.64167	-10958								3.64167	-3319								3.64167	-7709								3.64167	-8439
										3.65	-10933								3.65	-3382								3.65	-7770								3.65	-8397
										3.65833	-11026								3.65833	-3402								3.65833	-7750								3.65833	-8350
										3.66667	-11243								3.66667	-3432								3.66667	-7675								3.66667	-8313
										3.675	-11384								3.675	-3460								3.675	-7619								3.675	-8376
										3.68333	-11346								3.68333	-3465								3.68333	-7565								3.68333	-8520
										3.69167	-11292								3.69167	-3372								3.69167	-7532								3.69167	-8668
										3.7	-11287								3.7	-3156								3.7	-7489								3.7	-8692
										3.70833	-11346								3.70833	-2976								3.70833	-7521								3.70833	-8733
										3.71667	-11345								3.71667	-2961								3.71667	-7708								3.71667	-8753
										3.725	-11254								3.725	-2919								3.725	-7918								3.725	-8726
										3.73333	-11080								3.73333	-2874								3.73333	-7977								3.73333	-8652
										3.74167	-10882								3.74167	-2904								3.74167	-7963								3.74167	-8629
										3.75	-10834								3.75	-2889								3.75	-7964								3.75	-8683
										3.75833	-10813								3.75833	-2890								3.75833	-8001								3.75833	-8761
										3.76667	-10882								3.76667	-2936								3.76667	-7962								3.76667	-8769
										3.775	-11016								3.775	-2927								3.775	-7964								3.775	-8732
										3.78333	-11146								3.78333	-2939								3.78333	-7999								3.78333	-8673
										3.79167	-11262								3.79167	-2980								3.79167	-8034								3.79167	-8646
										3.8	-11355								3.8	-3017								3.8	-8051								3.8	-8691
										3.80833	-11404								3.80833	-3083								3.80833	-8041								3.80833	-8662
										3.81667	-11429								3.81667	-3141								3.81667	-7993								3.81667	-8621
										3.825	-11469								3.825	-3134								3.825	-7919								3.825	-8646
										3.83333	-11440								3.83333	-3092								3.83333	-7849								3.83333	-8695
										3.84167	-11378								3.84167	-3100								3.84167	-7756								3.84167	-8671
										3.85	-11353								3.85	-3151								3.85	-7699								3.85	-8650
										3.85833	-11404								3.85833	-3150								3.85833	-7800								3.85833	-8641
										3.86667	-11346								3.86667	-3067								3.86667	-7924								3.86667	-8648
										3.875	-11221								3.875	-3127								3.875	-7955								3.875	-8666
										3.88333	-11060								3.88333	-3242								3.88333	-7916								3.88333	-8681
										3.89167	-10896								3.89167	-3213								3.89167	-7853								3.89167	-8584
										3.9	-10946								3.9	-3086								3.9	-7713								3.9	-8458
										3.90833	-10993								3.90833	-3016								3.90833	-7534								3.90833	-8461
										3.91667	-10923								3.91667	-3064								3.91667	-7432								3.91667	-8568
										3.925	-10898								3.925	-3132								3.925	-7508								3.925	-8697
										3.93333	-11002								3.93333	-3177								3.93333	-7687								3.93333	-8664
										3.94167	-11142								3.94167	-3201								3.94167	-7918								3.94167	-8486
										3.95	-11194								3.95	-3178								3.95	-8130								3.95	-8398
										3.95833	-11094								3.95833	-3174								3.95833	-8192								3.95833	-8456
										3.96667	-11046								3.96667	-3197								3.96667	-8180								3.96667	-8569
										3.975	-11133								3.975	-3178								3.975	-8133								3.975	-8694
										3.98333	-11263								3.98333	-3159								3.98333	-8023								3.98333	-8671
										3.99167	-11394								3.99167	-3137								3.99167	-7851								3.99167	-8559
										4	-11463								4	-3116								4	-7790								4	-8504
										4.00833	-11558								4.00833	-3007								4.00833	-7847								4.00833	-8471
										4.01667	-11581								4.01667	-2910								4.01667	-7915								4.01667	-8524
										4.025	-11582								4.025	-2910								4.025	-8021								4.025	-8601
										4.03333	-11492								4.03333	-2881								4.03333	-8052								4.03333	-8597
										4.04167	-11342								4.04167	-2748								4.04167	-8027								4.04167	-8591
										4.05	-11312								4.05	-2562								4.05	-7981								4.05	-8583
										4.05833	-11298								4.05833	-2467								4.05833	-7894								4.05833	-8668
										4.06667	-11193								4.06667	-2462								4.06667	-7806								4.06667	-8888
										4.075	-11092								4.075	-2617								4.075	-7719								4.075	-9096
										4.08333	-11105								4.08333	-2786								4.08333	-7790								4.08333	-9146
										4.09167	-11195								4.09167	-2861								4.09167	-7973								4.09167	-9034
										4.1	-11209								4.1	-2853								4.1	-8087								4.1	-8809
										4.10833	-11234								4.10833	-2848								4.10833	-8170								4.10833	-8676
										4.11667	-11317								4.11667	-2975								4.11667	-8184								4.11667	-8629
										4.125	-11262								4.125	-3217								4.125	-8227								4.125	-8520
										4.13333	-11258								4.13333	-3399								4.13333	-8292								4.13333	-8488
										4.14167	-11510								4.14167	-3460								4.14167	-8339								4.14167	-8541
										4.15	-11719								4.15	-3272								4.15	-8353								4.15	-8623
										4.15833	-11701								4.15833	-3015								4.15833	-8340								4.15833	-8691
										4.16667	-11627								4.16667	-2842								4.16667	-8358								4.16667	-8780
										4.175	-11538								4.175	-2853								4.175	-8343								4.175	-8810
										4.18333	-11496								4.18333	-2854								4.18333	-8240								4.18333	-8810
										4.19167	-11537								4.19167	-2865								4.19167	-8090								4.19167	-8738
										4.2	-11530								4.2	-2842								4.2	-8060								4.2	-8548
										4.20833	-11445								4.20833	-2823								4.20833	-8016								4.20833	-8371
										4.21667	-11353								4.21667	-2831								4.21667	-7904								4.21667	-8271
										4.225	-11369								4.225	-2823								4.225	-7824								4.225	-8324
										4.23333	-11380								4.23333	-2871								4.23333	-7836								4.23333	-8501
										4.24167	-11358								4.24167	-2935								4.24167	-7934								4.24167	-8622
										4.25	-11377								4.25	-3031								4.25	-8025								4.25	-8670
										4.25833	-11423								4.25833	-3148								4.25833	-8087								4.25833	-8685
										4.26667	-11438								4.26667	-3335								4.26667	-8163								4.26667	-8706
										4.275	-11380								4.275	-3404								4.275	-8181								4.275	-8718
										4.28333	-11318								4.28333	-3358								4.28333	-8174								4.28333	-8751
										4.29167	-11207								4.29167	-3348								4.29167	-8166								4.29167	-8801
										4.3	-11136								4.3	-3274								4.3	-8208								4.3	-8875
										4.30833	-11224								4.30833	-3142								4.30833	-8210								4.30833	-8963
										4.31667	-11362								4.31667	-3054								4.31667	-8178								4.31667	-9009
										4.325	-11435								4.325	-2954								4.325	-8157								4.325	-9008
										4.33333	-11435								4.33333	-2897								4.33333	-8101								4.33333	-8953
										4.34167	-11391								4.34167	-2842								4.34167	-8006								4.34167	-8883
										4.35	-11425								4.35	-2840								4.35	-7904								4.35	-8766
										4.35833	-11468								4.35833	-2885								4.35833	-7894								4.35833	-8745
										4.36667	-11475								4.36667	-2911								4.36667	-8071								4.36667	-8797
										4.375	-11384								4.375	-2930								4.375	-8261								4.375	-8734
										4.38333	-11315								4.38333	-2988								4.38333	-8350								4.38333	-8591
										4.39167	-11364								4.39167	-3158								4.39167	-8365								4.39167	-8534
										4.4	-11413								4.4	-3245								4.4	-8445								4.4	-8649
										4.40833	-11487								4.40833	-3262								4.40833	-8478								4.40833	-8784
										4.41667	-11612								4.41667	-3245								4.41667	-8422								4.41667	-8833
										4.425	-11738								4.425	-3128								4.425	-8325								4.425	-8837
										4.43333	-11837								4.43333	-3079								4.43333	-8247								4.43333	-8841
										4.44167	-11821								4.44167	-3122								4.44167	-8215								4.44167	-8871
										4.45	-11802								4.45	-3157								4.45	-8274								4.45	-8914
										4.45833	-11809								4.45833	-3081								4.45833	-8291								4.45833	-8908
										4.46667	-11884								4.46667	-2856								4.46667	-8248								4.46667	-8809
										4.475	-11802								4.475	-2646								4.475	-8085								4.475	-8842
										4.48333	-11656								4.48333	-2502								4.48333	-7911								4.48333	-9000
										4.49167	-11512								4.49167	-2501								4.49167	-7820								4.49167	-9063
										4.5	-11349								4.5	-2553								4.5	-7748								4.5	-9073
										4.50833	-11230								4.50833	-2549								4.50833	-7578								4.50833	-9081
										4.51667	-11187								4.51667	-2574								4.51667	-7517								4.51667	-9018
										4.525	-11196								4.525	-2705								4.525	-7674								4.525	-8936
										4.53333	-11318								4.53333	-2852								4.53333	-7929								4.53333	-8857
										4.54167	-11503								4.54167	-2908								4.54167	-8155								4.54167	-8716
										4.55	-11614								4.55	-2971								4.55	-8323								4.55	-8612
										4.55833	-11623								4.55833	-2975								4.55833	-8470								4.55833	-8613
										4.56667	-11556								4.56667	-2964								4.56667	-8588								4.56667	-8686
										4.575	-11502								4.575	-3059								4.575	-8632								4.575	-8782
										4.58333	-11557								4.58333	-3234								4.58333	-8599								4.58333	-8945
										4.59167	-11736								4.59167	-3288								4.59167	-8539								4.59167	-9141
										4.6	-11837								4.6	-3196								4.6	-8415								4.6	-9252
										4.60833	-11778								4.60833	-3141								4.60833	-8297								4.60833	-9251
										4.61667	-11640								4.61667	-3052								4.61667	-8255								4.61667	-9288
										4.625	-11569								4.625	-2859								4.625	-8260								4.625	-9268
										4.63333	-11518								4.63333	-2750								4.63333	-8240								4.63333	-9171
										4.64167	-11568								4.64167	-2777								4.64167	-8275								4.64167	-9148
										4.65	-11678								4.65	-2953								4.65	-8352								4.65	-9246
										4.65833	-11736								4.65833	-3096								4.65833	-8355								4.65833	-9281
										4.66667	-11885								4.66667	-3133								4.66667	-8306								4.66667	-9313
										4.675	-12027								4.675	-3039								4.675	-8236								4.675	-9344
										4.68333	-12071								4.68333	-3036								4.68333	-8071								4.68333	-9324
										4.69167	-12087								4.69167	-3126								4.69167	-7888								4.69167	-9272
										4.7	-12050								4.7	-3125								4.7	-7768								4.7	-9247
										4.70833	-11939								4.70833	-3072								4.70833	-7810								4.70833	-9278
										4.71667	-11797								4.71667	-3055								4.71667	-7900								4.71667	-9293
										4.725	-11669								4.725	-3157								4.725	-7939								4.725	-9248
										4.73333	-11568								4.73333	-3261								4.73333	-8017								4.73333	-9213
										4.74167	-11525								4.74167	-3284								4.74167	-8097								4.74167	-9217
										4.75	-11557								4.75	-3261								4.75	-8201								4.75	-9204
										4.75833	-11590								4.75833	-3183								4.75833	-8301								4.75833	-9237
										4.76667	-11602								4.76667	-3126								4.76667	-8375								4.76667	-9221
										4.775	-11617								4.775	-3064								4.775	-8451								4.775	-9174
										4.78333	-11598								4.78333	-3054								4.78333	-8458								4.78333	-9238
										4.79167	-11483								4.79167	-3144								4.79167	-8368								4.79167	-9223
										4.8	-11364								4.8	-3268								4.8	-8370								4.8	-9116
										4.80833	-11398								4.80833	-3336								4.80833	-8503								4.80833	-9071
										4.81667	-11491								4.81667	-3288								4.81667	-8524								4.81667	-9085
										4.825	-11451								4.825	-3180								4.825	-8444								4.825	-9055
										4.83333	-11429								4.83333	-2955								4.83333	-8327								4.83333	-9070
										4.84167	-11596								4.84167	-2727								4.84167	-8188								4.84167	-9150
										4.85	-11844								4.85	-2603								4.85	-8093								4.85	-9229
										4.85833	-11981								4.85833	-2594								4.85833	-8118								4.85833	-9176
										4.86667	-11916								4.86667	-2660								4.86667	-8170								4.86667	-9101
										4.875	-11774								4.875	-2781								4.875	-8332								4.875	-8964
										4.88333	-11669								4.88333	-2854								4.88333	-8422								4.88333	-8753
										4.89167	-11630								4.89167	-2983								4.89167	-8482								4.89167	-8622
										4.9	-11703								4.9	-3114								4.9	-8435								4.9	-8661
										4.90833	-11822								4.90833	-3182								4.90833	-8315								4.90833	-8793
										4.91667	-11885								4.91667	-3230								4.91667	-8223								4.91667	-8907
										4.925	-11978								4.925	-3259								4.925	-8279								4.925	-8907
										4.93333	-12002								4.93333	-3189								4.93333	-8268								4.93333	-8805
										4.94167	-11987								4.94167	-3106								4.94167	-8115								4.94167	-8796
										4.95	-11954								4.95	-2993								4.95	-7932								4.95	-8902
										4.95833	-11892								4.95833	-2874								4.95833	-7892								4.95833	-9035
										4.96667	-11848								4.96667	-2765								4.96667	-7972								4.96667	-9104
										4.975	-11785								4.975	-2637								4.975	-8112								4.975	-9094
										4.98333	-11773								4.98333	-2551								4.98333	-8258								4.98333	-9032
										4.99167	-11795								4.99167	-2388								4.99167	-8268								4.99167	-9049
										5	-11876								5	-2343								5	-8278								5	-9117
										5.00833	-11880								5.00833	-2475								5.00833	-8319								5.00833	-9101
										5.01667	-11808								5.01667	-2638								5.01667	-8367								5.01667	-8974
										5.025	-11724								5.025	-2690								5.025	-8405								5.025	-8852
										5.03333	-11614								5.03333	-2571								5.03333	-8308								5.03333	-8696
										5.04167	-11614								5.04167	-2465								5.04167	-8179								5.04167	-8612
										5.05	-11746								5.05	-2477								5.05	-8145								5.05	-8757
										5.05833	-11914								5.05833	-2513								5.05833	-8224								5.05833	-8967
										5.06667	-11946								5.06667	-2453								5.06667	-8354								5.06667	-9018
										5.075	-11900								5.075	-2375								5.075	-8431								5.075	-8991
										5.08333	-11797								5.08333	-2391								5.08333	-8406								5.08333	-8971
										5.09167	-11730								5.09167	-2375								5.09167	-8384								5.09167	-9090
										5.1	-11754								5.1	-2403								5.1	-8276								5.1	-9226
										5.10833	-11864								5.10833	-2431								5.10833	-8234								5.10833	-9213
										5.11667	-11952								5.11667	-2499								5.11667	-8299								5.11667	-9086
										5.125	-11954								5.125	-2543								5.125	-8274								5.125	-8841
										5.13333	-11898								5.13333	-2551								5.13333	-8152								5.13333	-8768
										5.14167	-11854								5.14167	-2592								5.14167	-8051								5.14167	-8894
										5.15	-11845								5.15	-2664								5.15	-8051								5.15	-9016
										5.15833	-11789								5.15833	-2700								5.15833	-8164								5.15833	-9089
										5.16667	-11721								5.16667	-2735								5.16667	-8326								5.16667	-9034
										5.175	-11595								5.175	-2731								5.175	-8373								5.175	-8929
										5.18333	-11538								5.18333	-2642								5.18333	-8226								5.18333	-8861
										5.19167	-11446								5.19167	-2523								5.19167	-7956								5.19167	-8892
										5.2	-11280								5.2	-2446								5.2	-7838								5.2	-8950
										5.20833	-11229								5.20833	-2505								5.20833	-7827								5.20833	-9013
										5.21667	-11287								5.21667	-2439								5.21667	-7831								5.21667	-9075
										5.225	-11385								5.225	-2240								5.225	-7950								5.225	-8972
										5.23333	-11343								5.23333	-1991								5.23333	-8059								5.23333	-8720
										5.24167	-11212								5.24167	-1732								5.24167	-8028								5.24167	-8574
										5.25	-11163								5.25	-1545								5.25	-7972								5.25	-8518
										5.25833	-11284								5.25833	-1477								5.25833	-8004								5.25833	-8507
										5.26667	-11416								5.26667	-1445								5.26667	-8032								5.26667	-8513
										5.275	-11500								5.275	-1496								5.275	-8020								5.275	-8594
										5.28333	-11483								5.28333	-1559								5.28333	-7986								5.28333	-8745
										5.29167	-11494								5.29167	-1613								5.29167	-7991								5.29167	-8905
										5.3	-11557								5.3	-1634								5.3	-8066								5.3	-8994
										5.30833	-11573								5.30833	-1568								5.30833	-8145								5.30833	-8971
										5.31667	-11483								5.31667	-1371								5.31667	-8157								5.31667	-8893
										5.325	-11357								5.325	-1310								5.325	-8133								5.325	-8752
										5.33333	-11276								5.33333	-1480								5.33333	-8140								5.33333	-8578
										5.34167	-11262								5.34167	-1791								5.34167	-8058								5.34167	-8507
										5.35	-11356								5.35	-2076								5.35	-7958								5.35	-8552
										5.35833	-11437								5.35833	-2238								5.35833	-7872								5.35833	-8656
										5.36667	-11517								5.36667	-2257								5.36667	-7868								5.36667	-8692
										5.375	-11632								5.375	-2181								5.375	-7902								5.375	-8588
										5.38333	-11597								5.38333	-2172								5.38333	-7887								5.38333	-8484
										5.39167	-11425								5.39167	-2264								5.39167	-7814								5.39167	-8496
										5.4	-11159								5.4	-2295								5.4	-7738								5.4	-8546
										5.40833	-10924								5.40833	-2123								5.40833	-7688								5.40833	-8526
										5.41667	-10889								5.41667	-1925								5.41667	-7666								5.41667	-8359
										5.425	-10912								5.425	-1832								5.425	-7611								5.425	-8140
										5.43333	-10858								5.43333	-1780								5.43333	-7521								5.43333	-8009
										5.44167	-10828								5.44167	-1743								5.44167	-7406								5.44167	-7966
										5.45	-10769								5.45	-1639								5.45	-7307								5.45	-7924
										5.45833	-10754								5.45833	-1495								5.45833	-7243								5.45833	-7885
										5.46667	-10796								5.46667	-1349								5.46667	-7238								5.46667	-7870
										5.475	-10858								5.475	-1236								5.475	-7178								5.475	-7885
										5.48333	-10863								5.48333	-1229								5.48333	-7142								5.48333	-7900
										5.49167	-10871								5.49167	-1197								5.49167	-7119								5.49167	-7798
										5.5	-10887								5.5	-1061								5.5	-7161								5.5	-7615
										5.50833	-10879								5.50833	-994								5.50833	-7230								5.50833	-7505
										5.51667	-10756								5.51667	-1070								5.51667	-7242								5.51667	-7476
										5.525	-10637								5.525	-1125								5.525	-7138								5.525	-7474
										5.53333	-10628								5.53333	-1122								5.53333	-6996								5.53333	-7493
										5.54167	-10551								5.54167	-1115								5.54167	-6911								5.54167	-7482
										5.55	-10340								5.55	-1069								5.55	-6729								5.55	-7550
										5.55833	-10161								5.55833	-974								5.55833	-6482								5.55833	-7684
										5.56667	-10153								5.56667	-880								5.56667	-6294								5.56667	-7762
										5.575	-10236								5.575	-781								5.575	-6303								5.575	-7749
										5.58333	-10258								5.58333	-731								5.58333	-6418								5.58333	-7633
										5.59167	-10130								5.59167	-699								5.59167	-6466								5.59167	-7427
										5.6	-10004								5.6	-588								5.6	-6450								5.6	-7263
										5.60833	-9974								5.60833	-368								5.60833	-6479								5.60833	-7318
										5.61667	-9924								5.61667	-249								5.61667	-6487								5.61667	-7355
										5.625	-9826								5.625	-265								5.625	-6554								5.625	-7341
										5.63333	-9659								5.63333	-292								5.63333	-6592								5.63333	-7326
										5.64167	-9498								5.64167	-312								5.64167	-6540								5.64167	-7278
										5.65	-9450								5.65	-182								5.65	-6469								5.65	-7174
										5.65833	-9478								5.65833	-32								5.65833	-6346								5.65833	-7026
										5.66667	-9493								5.66667	104								5.66667	-6167								5.66667	-6785
										5.675	-9487								5.675	193								5.675	-6034								5.675	-6603
										5.68333	-9486								5.68333	264								5.68333	-5925								5.68333	-6468
										5.69167	-9496								5.69167	350								5.69167	-5749								5.69167	-6440
										5.7	-9510								5.7	506								5.7	-5642								5.7	-6425
										5.70833	-9580								5.70833	627								5.70833	-5593								5.70833	-6299
										5.71667	-9524								5.71667	684								5.71667	-5622								5.71667	-6169
										5.725	-9321								5.725	721								5.725	-5704								5.725	-6041
										5.73333	-9139								5.73333	855								5.73333	-5621								5.73333	-6022
										5.74167	-8996								5.74167	954								5.74167	-5464								5.74167	-6081
										5.75	-8838								5.75	1000								5.75	-5263								5.75	-6114
										5.75833	-8721								5.75833	969								5.75833	-5092								5.75833	-6186
										5.76667	-8686								5.76667	1007								5.76667	-4976								5.76667	-6313
										5.775	-8579								5.775	1150								5.775	-4837								5.775	-6414
										5.78333	-8519								5.78333	1362								5.78333	-4677								5.78333	-6435
										5.79167	-8552								5.79167	1475								5.79167	-4663								5.79167	-6377
										5.8	-8584								5.8	1500								5.8	-4744								5.8	-6176
										5.80833	-8596								5.80833	1680								5.80833	-4732								5.80833	-5845
										5.81667	-8528								5.81667	1865								5.81667	-4647								5.81667	-5466
										5.825	-8477								5.825	1869								5.825	-4632								5.825	-5196
										5.83333	-8476								5.83333	1863								5.83333	-4561								5.83333	-5069
										5.84167	-8405								5.84167	1911								5.84167	-4459								5.84167	-4942
										5.85	-8231								5.85	1964								5.85	-4407								5.85	-4744
										5.85833	-8045								5.85833	2023								5.85833	-4427								5.85833	-4648
										5.86667	-7816								5.86667	2025								5.86667	-4431								5.86667	-4670
										5.875	-7609								5.875	2147								5.875	-4343								5.875	-4759
										5.88333	-7481								5.88333	2353								5.88333	-4180								5.88333	-4791
										5.89167	-7394								5.89167	2590								5.89167	-4044								5.89167	-4736
										5.9	-7211								5.9	2872								5.9	-3991								5.9	-4631
										5.90833	-7047								5.90833	3059								5.90833	-3851								5.90833	-4534
										5.91667	-7013								5.91667	3115								5.91667	-3710								5.91667	-4499
										5.925	-6971								5.925	3047								5.925	-3515								5.925	-4522
										5.93333	-6916								5.93333	2957								5.93333	-3304								5.93333	-4429
										5.94167	-6921								5.94167	2904								5.94167	-3163								5.94167	-4237
										5.95	-6938								5.95	2927								5.95	-2962								5.95	-4020
										5.95833	-6799								5.95833	3119								5.95833	-2894								5.95833	-3791
										5.96667	-6608								5.96667	3398								5.96667	-2921								5.96667	-3606
										5.975	-6365								5.975	3553								5.975	-2845								5.975	-3455
										5.98333	-6175								5.98333	3617								5.98333	-2703								5.98333	-3385
										5.99167	-5957								5.99167	3640								5.99167	-2548								5.99167	-3349
										6	-5732								6	3771								6	-2402								6	-3387
										6.00833	-5575								6.00833	3939								6.00833	-2292								6.00833	-3454
										6.01667	-5549								6.01667	871								6.01667	-2249								6.01667	-938
										6.025	-206								6.025	191								6.025	-152								6.025	183
										6.03333	11								6.03333	214								6.03333	33								6.03333	357
										6.04167	-23								6.04167	213								6.04167	83								6.04167	427
										6.05	-37								6.05	361								6.05	220								6.05	446
										6.05833	-54								6.05833	501								6.05833	350								6.05833	446
										6.06667	10								6.06667	679								6.06667	422								6.06667	431
										6.075	109								6.075	836								6.075	555								6.075	468
										6.08333	173								6.08333	974								6.08333	698								6.08333	628
										6.09167	262								6.09167	1128								6.09167	766								6.09167	889
										6.1	377								6.1	1248								6.1	707								6.1	1141
										6.10833	555								6.10833	1280								6.10833	706								6.10833	1378
										6.11667	753								6.11667	1218								6.11667	893								6.11667	1651
										6.125	869								6.125	1210								6.125	1137								6.125	1964
										6.13333	914								6.13333	1294								6.13333	1371								6.13333	2154
										6.14167	1023								6.14167	1491								6.14167	1573								6.14167	2266
										6.15	1131								6.15	1590								6.15	1749								6.15	2344
										6.15833	1183								6.15833	1503								6.15833	1984								6.15833	2439
										6.16667	1295								6.16667	1400								6.16667	2160								6.16667	2562
										6.175	1466								6.175	1421								6.175	2295								6.175	2629
										6.18333	1587								6.18333	1532								6.18333	2279								6.18333	2679
										6.19167	1728								6.19167	1691								6.19167	2201								6.19167	2819
										6.2	1893								6.2	1965								6.2	2247								6.2	2927
										6.20833	2046								6.20833	2365								6.20833	2371								6.20833	2948
										6.21667	2148								6.21667	2691								6.21667	2442								6.21667	2947
										6.225	2176								6.225	2890								6.225	2510								6.225	3063
										6.23333	2193								6.23333	3041								6.23333	2672								6.23333	3282
										6.24167	2407								6.24167	3119								6.24167	2855								6.24167	3489
										6.25	2632								6.25	3201								6.25	2948								6.25	3675
										6.25833	2743								6.25833	3294								6.25833	3041								6.25833	3767
										6.26667	2823								6.26667	3444								6.26667	3095								6.26667	3812
										6.275	2947								6.275	3585								6.275	3128								6.275	3787
										6.28333	3082								6.28333	3663								6.28333	3220								6.28333	3797
										6.29167	3212								6.29167	3695								6.29167	3365								6.29167	3937
										6.3	3332								6.3	3746								6.3	3457								6.3	4046
										6.30833	3491								6.30833	3828								6.30833	3549								6.30833	4030
										6.31667	3634								6.31667	3880								6.31667	3656								6.31667	4062
										6.325	3694								6.325	3849								6.325	3750								6.325	4140
										6.33333	3720								6.33333	3777								6.33333	3786								6.33333	4205
										6.34167	3788								6.34167	3705								6.34167	3789								6.34167	4249
										6.35	3844								6.35	3723								6.35	3916								6.35	4262
										6.35833	3903								6.35833	3912								6.35833	4160								6.35833	4336
										6.36667	3940								6.36667	4284								6.36667	4300								6.36667	4488
										6.375	3957								6.375	4708								6.375	4400								6.375	4600
										6.38333	3942								6.38333	4933								6.38333	4424								6.38333	4749
										6.39167	4017								6.39167	4999								6.39167	4531								6.39167	4874
										6.4	4140								6.4	5067								6.4	4722								6.4	4963
										6.40833	4251								6.40833	5132								6.40833	4884								6.40833	5046
										6.41667	4375								6.41667	5299								6.41667	4912								6.41667	5188
										6.425	4525								6.425	5546								6.425	4936								6.425	5378
										6.43333	4759								6.43333	5588								6.43333	5011								6.43333	5512
										6.44167	4975								6.44167	5506								6.44167	5037								6.44167	5563
										6.45	5156								6.45	5528								6.45	5099								6.45	5631
										6.45833	5191								6.45833	5551								6.45833	5248								6.45833	5648
										6.46667	5183								6.46667	5668								6.46667	5417								6.46667	5745
										6.475	5217								6.475	5765								6.475	5598								6.475	5942
										6.48333	5269								6.48333	5792								6.48333	5755								6.48333	6075
										6.49167	5354								6.49167	5798								6.49167	5803								6.49167	6179
										6.5	5487								6.5	5859								6.5	5768								6.5	6195
										6.50833	5654								6.50833	6107								6.50833	5668								6.50833	6162
										6.51667	5797								6.51667	6304								6.51667	5646								6.51667	6157
										6.525	5883								6.525	6370								6.525	5713								6.525	6262
										6.53333	5896								6.53333	6390								6.53333	5820								6.53333	6496
										6.54167	5905								6.54167	6348								6.54167	5907								6.54167	6630
										6.55	5940								6.55	6304								6.55	5998								6.55	6670
										6.55833	6009								6.55833	6296								6.55833	6051								6.55833	6696
										6.56667	5962								6.56667	6365								6.56667	6007								6.56667	6697
										6.575	5950								6.575	6458								6.575	5971								6.575	6628
										6.58333	5950								6.58333	6528								6.58333	5957								6.58333	6633
										6.59167	5959								6.59167	6609								6.59167	6008								6.59167	6761
										6.6	6014								6.6	6748								6.6	6160								6.6	6793
										6.60833	6125								6.60833	6832								6.60833	6322								6.60833	6754
										6.61667	6318								6.61667	6949								6.61667	6459								6.61667	6828
										6.625	6399								6.625	6985								6.625	6559								6.625	6962
										6.63333	6463								6.63333	6884								6.63333	6614								6.63333	7202
										6.64167	6534								6.64167	6707								6.64167	6637								6.64167	7349
										6.65	6598								6.65	6721								6.65	6633								6.65	7361
										6.65833	6709								6.65833	6792								6.65833	6695								6.65833	7399
										6.66667	6880								6.66667	6867								6.66667	6767								6.66667	7477
										6.675	7029								6.675	6914								6.675	6742								6.675	7515
										6.68333	7170								6.68333	6920								6.68333	6721								6.68333	7510
										6.69167	7176								6.69167	6895								6.69167	6784								6.69167	7400
										6.7	7063								6.7	6840								6.7	6809								6.7	7389
										6.70833	6997								6.70833	6786								6.70833	6825								6.70833	7421
										6.71667	6954								6.71667	6802								6.71667	6850								6.71667	7416
										6.725	6949								6.725	6840								6.725	6837								6.725	7510
										6.73333	7013								6.73333	6933								6.73333	6800								6.73333	7608
										6.74167	7177								6.74167	7107								6.74167	6792								6.74167	7702
										6.75	7261								6.75	7166								6.75	6791								6.75	7765
										6.75833	7194								6.75833	7199								6.75833	6823								6.75833	7684
										6.76667	7021								6.76667	7269								6.76667	6887								6.76667	7570
										6.775	6873								6.775	7384								6.775	6940								6.775	7578
										6.78333	6804								6.78333	7510								6.78333	7063								6.78333	7635
										6.79167	6812								6.79167	7616								6.79167	7211								6.79167	7678
										6.8	6795								6.8	7606								6.8	7259								6.8	7738
										6.80833	6729								6.80833	7479								6.80833	7280								6.80833	7755
										6.81667	6769								6.81667	7342								6.81667	7246								6.81667	7679
										6.825	6770								6.825	7246								6.825	7138								6.825	7594
										6.83333	6704								6.83333	7174								6.83333	7062								6.83333	7584
										6.84167	6704								6.84167	7107								6.84167	7021								6.84167	7610
[truncated: 6,379 more rows]
[truncated: 9 more columns]

[truncated: 1 more sheets: Supplementary Figure 7d]
